# Supplementary material for: 4-Nitro-N-(4-nitro­benzo­yl)benzamide
Source: Acta Crystallogr Sect E Struct Rep Online. 2011 Apr 22;67(Pt 5):o1194. doi: 10.1107/S1600536811014450 (PMC3089125; doi:10.1107/S1600536811014450)
Supplement: Supplementary file 1 [file e-67-o1194-sup1.cif]

##############################################################################
#                                                                            #
# This CIF contains the data in a paper accepted for publication in          #
# Acta Crystallographica Section E. It conforms to the requirements of       #
# Notes for Authors for Acta Crystallographica Section E, and has been       #
# peer reviewed under the auspices of the IUCr Commission on Journals.       #
#                                                                            #
# Full details of the Crystallographic Information File format               #
# are given in the paper "The Crystallographic Information File (CIF):       #
# a New Standard Archive File for Crystallography" by S. R. Hall, F. H.      #
# Allen and I. D. Brown [Acta Cryst. (1991), A47, 655-685].                  #
#                                                                            #
# The current version of the core CIF dictionary is obtainable from          #
# ftp://ftp.iucr.org/pub/cif_core.dic.                                       #
#                                                                            #
# Software is freely available for graphical display of the structure(s)     #
# in this CIF. For information consult the CIF software page                 #
# http://www.iucr.org/resources/cif/software.                                #
#                                                                            #
# This file may be used for bona fide research purposes within the           #
# scientific community so long as proper attribution is given to the journal # 
# article from which it was obtained.                                        #
#                                                                            #
##############################################################################
data_global
_audit_creation_method     SHELXL-97
_journal_date_recd_electronic     2011-04-16
_journal_date_accepted     2011-04-18
_journal_name_full     'Acta Crystallographica, Section E'
_journal_year     2011
_journal_volume     67
_journal_issue      5
_journal_page_first     o1194
_journal_page_last     o1194
_journal_paper_category     QO
_journal_coeditor_code     HB5852
_publ_contact_author_name     ' Edward RT Tiekink '
_publ_contact_author_address
;
Department of Chemistry, University of Malaya,
50603 Kuala Lumpur, Malaysia
;
_publ_contact_author_email
;
edward.tiekink@gmail.com
;
_publ_contact_author_fax     ' +60 3 7967 4193 '
_publ_contact_author_phone     ' +60 3 7967 6775 '
_publ_section_title
;
4-Nitro-<i>N</i>-(4-nitrobenzoyl)benzamide
;
loop_
    _publ_author_name
    _publ_author_footnote
    _publ_author_address
    'Sohail Saeed'
;
Additional correspondence author, e-mail: sohail262001@yahoo.com.
;
;
Department of Chemistry, Research Complex, Allama Iqbal Open University,
Islamabad 44000, Pakistan
;
    'Naghmana Rashid' .
;
Department of Chemistry, Research Complex, Allama Iqbal Open University,
Islamabad 44000, Pakistan
;
    'Ng, Seik Weng' .
;
Department of Chemistry, University of Malaya,
50603 Kuala Lumpur, Malaysia
;
    'Tiekink, Edward R. T.' .
;
Department of Chemistry, University of Malaya,
50603 Kuala Lumpur, Malaysia
;
_publ_section_synopsis     .
data_I
_audit_creation_method     SHELXL-97
_chemical_name_systematic
;
4-Nitro-<i>N</i>-(4-nitrobenzoyl)benzamide
;
_chemical_name_common     ?
_chemical_formula_moiety     'C14 H9 N3 O6'
_chemical_formula_sum     'C14 H9 N3 O6'
_chemical_formula_iupac     'C14 H9 N3 O6'
_chemical_formula_weight     315.24
_chemical_melting_point     ?
_symmetry_cell_setting     orthorhombic
_symmetry_space_group_name_H-M     'P b c a'
_symmetry_space_group_name_Hall     '-P 2ac 2ab'
loop_
    _symmetry_equiv_pos_as_xyz
    'x, y, z'
    '-x+1/2, -y, z+1/2'
    '-x, y+1/2, -z+1/2'
    'x+1/2, -y+1/2, -z'
    '-x, -y, -z'
    'x-1/2, y, -z-1/2'
    'x, -y-1/2, z-1/2'
    '-x-1/2, y-1/2, z'
_cell_length_a     13.4757(7)
_cell_length_b     8.5170(6)
_cell_length_c     24.6285(17)
_cell_angle_alpha     90.00
_cell_angle_beta     90.00
_cell_angle_gamma     90.00
_cell_volume     2826.7(3)
_cell_formula_units_Z     8
_cell_measurement_reflns_used     2137
_cell_measurement_theta_min     2.3866
_cell_measurement_theta_max     29.2863
_cell_measurement_temperature     295(2)
_exptl_crystal_description     Prism
_exptl_crystal_colour     Colorless
_exptl_crystal_size_max     0.30
_exptl_crystal_size_mid     0.15
_exptl_crystal_size_min     0.05
_exptl_crystal_density_diffrn     1.482
_exptl_crystal_density_meas     ?
_exptl_crystal_density_method     'not measured'
_exptl_crystal_F_000     1296
_exptl_absorpt_coefficient_mu     0.119
_exptl_absorpt_correction_type     multi-scan
_exptl_absorpt_process_details     '(CrysAlis PRO; Agilent, 2010)'
_exptl_absorpt_correction_T_min     0.9652
_exptl_absorpt_correction_T_max     0.9941
_diffrn_ambient_temperature     295(2)
_diffrn_radiation_type     MoK\a
_diffrn_radiation_wavelength     0.71073
_diffrn_radiation_source     'SuperNova (Mo) X-ray Source'
_diffrn_radiation_monochromator     Mirror
_diffrn_measurement_device_type
     'Agilent Technologies SuperNova Dual diffractometer with an Atlas detector'
_diffrn_measurement_method     \w
_diffrn_detector_area_resol_mean     10.4041
_diffrn_reflns_number     13745
_diffrn_reflns_av_R_equivalents     0.0669
_diffrn_reflns_av_sigmaI/netI     0.0547
_diffrn_reflns_theta_min     2.95
_diffrn_reflns_theta_max     25.05
_diffrn_reflns_theta_full     25.05
_diffrn_measured_fraction_theta_max     0.999
_diffrn_measured_fraction_theta_full     0.999
_diffrn_reflns_limit_h_min     -16
_diffrn_reflns_limit_h_max     16
_diffrn_reflns_limit_k_min     -10
_diffrn_reflns_limit_k_max     8
_diffrn_reflns_limit_l_min     -29
_diffrn_reflns_limit_l_max     29
_diffrn_standards_number     0
_diffrn_standards_interval_count     0
_diffrn_standards_interval_time     0
_diffrn_standards_decay_%     0
_reflns_number_total     2487
_reflns_number_gt     1433
_reflns_threshold_expression     I>2\s(I)
_refine_ls_structure_factor_coef     Fsqd
_refine_ls_matrix_type     full
_refine_ls_R_factor_all     0.1167
_refine_ls_R_factor_gt     0.0654
_refine_ls_wR_factor_gt     0.1708
_refine_ls_wR_factor_ref     0.2173
_refine_ls_goodness_of_fit_ref     1.023
_refine_ls_restrained_S_all     1.044
_refine_ls_number_reflns     2487
_refine_ls_number_parameters     221
_refine_ls_number_restraints     40
_refine_ls_hydrogen_treatment     constr
_refine_ls_weighting_scheme     calc
_refine_ls_weighting_details
         'calc w=1/[\s^2^(Fo^2^)+(0.0936P)^2^+1.8503P] where P=(Fo^2^+2Fc^2^)/3'
_atom_sites_solution_hydrogens     geom
_atom_sites_solution_primary     direct
_atom_sites_solution_secondary     difmap
_refine_ls_shift/su_max     0.001
_refine_ls_shift/su_mean     0.001
_refine_diff_density_max     0.384
_refine_diff_density_min     -0.310
_refine_ls_extinction_method     'SHELXL97 (Sheldrick, 2008)'
_refine_ls_extinction_coef     0.0036(11)
_refine_ls_extinction_expression
                                  'Fc^*^=kFc[1+0.001xFc^2^\l^3^/sin(2\q)]^-1/4^'
loop_
    _atom_type_symbol
    _atom_type_description
    _atom_type_scat_dispersion_real
    _atom_type_scat_dispersion_imag
    _atom_type_scat_source
    'C' 'C' 0.0033 0.0016
                         'International Tables Vol C Tables 4.2.6.8 and 6.1.1.4'
    'H' 'H' 0.0000 0.0000
                         'International Tables Vol C Tables 4.2.6.8 and 6.1.1.4'
    'N' 'N' 0.0061 0.0033
                         'International Tables Vol C Tables 4.2.6.8 and 6.1.1.4'
    'O' 'O' 0.0106 0.0060
                         'International Tables Vol C Tables 4.2.6.8 and 6.1.1.4'
_computing_data_collection     'CrysAlis PRO (Agilent, 2010)'
_computing_cell_refinement     'CrysAlis PRO (Agilent, 2010)'
_computing_data_reduction     'CrysAlis PRO (Agilent, 2010)'
_computing_structure_solution     'SHELXS97 (Sheldrick, 2008)'
_computing_structure_refinement     'SHELXL97 (Sheldrick, 2008)'
_computing_molecular_graphics
                      'ORTEP-3 (Farrugia, 1997) and DIAMOND (Brandenburg, 2006)'
_computing_publication_material     'publCIF (Westrip, 2010)'
loop_
    _atom_site_type_symbol
    _atom_site_label
    _atom_site_fract_x
    _atom_site_fract_y
    _atom_site_fract_z
    _atom_site_U_iso_or_equiv
    _atom_site_adp_type
    _atom_site_calc_flag
    _atom_site_refinement_flags
    _atom_site_occupancy
    _atom_site_symmetry_multiplicity
    _atom_site_disorder_assembly
    _atom_site_disorder_group
    O O1 0.975(3) 0.868(3) 0.4716(10) 0.092(4) Uani d PDU 0.50 1 A 1
    O O2 1.1108(6) 0.774(4) 0.5041(14) 0.087(3) Uani d PDU 0.50 1 A 1
    O O1' 0.974(3) 0.835(3) 0.4633(9) 0.092(4) Uani d PD 0.50 1 A 2
    O O2' 1.1072(6) 0.804(4) 0.5128(14) 0.087(3) Uani d PD 0.50 1 A 2
    O O3 0.84634(19) 0.2233(3) 0.64513(11) 0.0615(8) Uani d . 1 1 . .
    O O4 0.67456(19) 0.1707(3) 0.70172(11) 0.0596(8) Uani d . 1 1 . .
    O O5 0.1877(10) 0.4334(12) 0.7162(4) 0.100(3) Uani d PDU 0.50 1 B 1
    O O6 0.2086(12) 0.5041(11) 0.6323(4) 0.112(3) Uani d PDU 0.50 1 B 1
    O O5' 0.1823(10) 0.3657(12) 0.6995(4) 0.100(3) Uani d PD 0.50 1 B 2
    O O6' 0.2166(12) 0.5728(10) 0.6491(4) 0.112(3) Uani d PD 0.50 1 B 2
    N N1 1.0204(3) 0.7784(4) 0.50161(13) 0.0710(11) Uani d D 1 1 . .
    N N2 0.71486(19) 0.3916(4) 0.65368(12) 0.0489(8) Uani d . 1 1 . .
    H H2 0.6951 0.4882 0.6471 0.059 Uiso calc R 1 1 . .
    N N3 0.2410(3) 0.4541(4) 0.67600(15) 0.0986(15) Uani d D 1 1 . .
    C C1 0.8597(2) 0.4671(4) 0.60108(14) 0.0462(9) Uani d . 1 1 . .
    C C2 0.9620(3) 0.4820(5) 0.60666(15) 0.0518(10) Uani d . 1 1 A .
    H H2A 0.9955 0.4218 0.6323 0.062 Uiso calc R 1 1 . .
    C C3 1.0139(3) 0.5855(5) 0.57437(15) 0.0524(10) Uani d . 1 1 . .
    H H3 1.0821 0.5976 0.5784 0.063 Uiso calc R 1 1 A .
    C C4 0.9630(3) 0.6702(4) 0.53628(14) 0.0525(10) Uani d D 1 1 A .
    C C5 0.8623(3) 0.6587(5) 0.52915(15) 0.0576(11) Uani d . 1 1 . .
    H H5 0.8299 0.7174 0.5027 0.069 Uiso calc R 1 1 A .
    C C6 0.8110(3) 0.5574(5) 0.56230(15) 0.0546(10) Uani d . 1 1 A .
    H H6 0.7425 0.5492 0.5587 0.066 Uiso calc R 1 1 . .
    C C7 0.8080(3) 0.3493(4) 0.63559(15) 0.0468(9) Uani d . 1 1 . .
    C C8 0.6499(3) 0.2939(5) 0.68146(14) 0.0475(9) Uani d . 1 1 . .
    C C9 0.5444(2) 0.3483(4) 0.68244(14) 0.0458(9) Uani d . 1 1 . .
    C C10 0.4802(3) 0.2851(5) 0.72057(15) 0.0578(11) Uani d . 1 1 B .
    H H10 0.5048 0.2180 0.7471 0.069 Uiso calc R 1 1 . .
    C C11 0.3815(3) 0.3200(6) 0.71968(17) 0.0691(13) Uani d . 1 1 . .
    H H11 0.3385 0.2783 0.7454 0.083 Uiso calc R 1 1 B .
    C C12 0.3472(3) 0.4188(5) 0.67959(17) 0.0628(11) Uani d D 1 1 B .
    C C13 0.4080(3) 0.4851(5) 0.64193(17) 0.0628(11) Uani d . 1 1 . .
    H H13 0.3828 0.5532 0.6158 0.075 Uiso calc R 1 1 B .
    C C14 0.5079(3) 0.4492(5) 0.64323(15) 0.0532(10) Uani d . 1 1 B .
    H H14 0.5507 0.4929 0.6177 0.064 Uiso calc R 1 1 . .
loop_
    _atom_site_aniso_label
    _atom_site_aniso_U_11
    _atom_site_aniso_U_22
    _atom_site_aniso_U_33
    _atom_site_aniso_U_12
    _atom_site_aniso_U_13
    _atom_site_aniso_U_23
    O1 0.125(3) 0.080(8) 0.071(6) -0.005(6) 0.007(5) 0.026(5)
    O2 0.083(2) 0.087(9) 0.093(8) -0.014(2) 0.032(3) 0.006(5)
    O1' 0.125(3) 0.080(8) 0.071(6) -0.005(6) 0.007(5) 0.026(5)
    O2' 0.083(2) 0.087(9) 0.093(8) -0.014(2) 0.032(3) 0.006(5)
    O3 0.0501(15) 0.0421(17) 0.092(2) 0.0075(12) 0.0066(14) 0.0080(14)
    O4 0.0601(17) 0.0487(17) 0.0699(17) 0.0045(13) 0.0018(13) 0.0090(14)
    O5 0.059(2) 0.131(8) 0.109(6) 0.003(5) 0.022(4) 0.021(5)
    O6 0.066(3) 0.164(7) 0.105(5) 0.017(6) -0.015(4) 0.031(5)
    O5' 0.059(2) 0.131(8) 0.109(6) 0.003(5) 0.022(4) 0.021(5)
    O6' 0.066(3) 0.164(7) 0.105(5) 0.017(6) -0.015(4) 0.031(5)
    N1 0.088(3) 0.064(3) 0.061(2) -0.001(2) 0.018(2) 0.007(2)
    N2 0.0411(16) 0.0393(18) 0.066(2) 0.0004(14) 0.0043(14) 0.0044(15)
    N3 0.054(2) 0.150(4) 0.091(3) 0.011(3) 0.005(2) 0.040(3)
    C1 0.045(2) 0.043(2) 0.051(2) 0.0012(16) 0.0009(16) -0.0034(17)
    C2 0.047(2) 0.055(2) 0.053(2) 0.0058(18) -0.0012(17) 0.0064(19)
    C3 0.047(2) 0.055(2) 0.055(2) -0.0038(18) 0.0067(18) -0.0019(19)
    C4 0.063(3) 0.049(2) 0.045(2) -0.0002(19) 0.0097(18) 0.0019(18)
    C5 0.065(3) 0.060(3) 0.048(2) 0.013(2) -0.0016(19) 0.0076(19)
    C6 0.048(2) 0.059(3) 0.057(2) 0.0057(19) -0.0044(18) 0.001(2)
    C7 0.042(2) 0.038(2) 0.060(2) 0.0013(17) -0.0050(17) -0.0045(18)
    C8 0.049(2) 0.044(2) 0.050(2) -0.0030(18) -0.0013(17) 0.0001(18)
    C9 0.044(2) 0.042(2) 0.051(2) -0.0036(17) -0.0047(17) -0.0007(17)
    C10 0.054(2) 0.069(3) 0.051(2) 0.0032(19) 0.0006(18) 0.014(2)
    C11 0.054(2) 0.094(4) 0.059(3) 0.001(2) 0.008(2) 0.016(2)
    C12 0.037(2) 0.087(3) 0.064(3) 0.000(2) 0.0038(19) 0.012(2)
    C13 0.052(2) 0.073(3) 0.063(3) 0.003(2) -0.009(2) 0.015(2)
    C14 0.046(2) 0.056(2) 0.058(2) -0.0063(18) 0.0020(18) 0.0086(19)
loop_
    _geom_bond_atom_site_label_1
    _geom_bond_atom_site_label_2
    _geom_bond_site_symmetry_2
    _geom_bond_distance
    _geom_bond_publ_flag
    O1 N1 . 1.228(7) ?
    O2 N1 . 1.221(7) ?
    O1' N1 . 1.228(7) ?
    O2' N1 . 1.222(7) ?
    O3 C7 . 1.214(4) ?
    O4 C8 . 1.209(4) ?
    O5 N3 . 1.235(7) ?
    O6 N3 . 1.237(7) ?
    O5' N3 . 1.236(7) ?
    O6' N3 . 1.254(7) ?
    N1 C4 . 1.475(5) ?
    N2 C7 . 1.380(4) ?
    N2 C8 . 1.388(4) ?
    N2 H2 . 0.8800 ?
    N3 C12 . 1.466(5) ?
    C1 C2 . 1.391(5) ?
    C1 C6 . 1.391(5) ?
    C1 C7 . 1.488(5) ?
    C2 C3 . 1.378(5) ?
    C2 H2A . 0.9300 ?
    C3 C4 . 1.367(5) ?
    C3 H3 . 0.9300 ?
    C4 C5 . 1.372(5) ?
    C5 C6 . 1.374(5) ?
    C5 H5 . 0.9300 ?
    C6 H6 . 0.9300 ?
    C8 C9 . 1.496(5) ?
    C9 C14 . 1.383(5) ?
    C9 C10 . 1.385(5) ?
    C10 C11 . 1.363(5) ?
    C10 H10 . 0.9300 ?
    C11 C12 . 1.377(6) ?
    C11 H11 . 0.9300 ?
    C12 C13 . 1.360(6) ?
    C13 C14 . 1.381(5) ?
    C13 H13 . 0.9300 ?
    C14 H14 . 0.9300 ?
loop_
    _geom_angle_atom_site_label_1
    _geom_angle_atom_site_label_2
    _geom_angle_atom_site_label_3
    _geom_angle_site_symmetry_1
    _geom_angle_site_symmetry_3
    _geom_angle
    _geom_angle_publ_flag
    O2 N1 O1 . . 123(3) ?
    O2' N1 O1' . . 126(3) ?
    O2 N1 C4 . . 118.4(19) ?
    O2' N1 C4 . . 118.9(19) ?
    O1 N1 C4 . . 118(2) ?
    O1' N1 C4 . . 115(2) ?
    C7 N2 C8 . . 125.2(3) ?
    C7 N2 H2 . . 117.4 ?
    C8 N2 H2 . . 117.4 ?
    O5 N3 O6 . . 122.7(12) ?
    O5 N3 O6' . . 112.7(10) ?
    O5' N3 O6' . . 124.8(12) ?
    O5 N3 C12 . . 119.4(8) ?
    O6 N3 C12 . . 117.9(9) ?
    O5' N3 C12 . . 118.2(8) ?
    O6' N3 C12 . . 117.0(9) ?
    C2 C1 C6 . . 119.0(3) ?
    C2 C1 C7 . . 118.0(3) ?
    C6 C1 C7 . . 123.0(3) ?
    C3 C2 C1 . . 120.3(3) ?
    C3 C2 H2A . . 119.9 ?
    C1 C2 H2A . . 119.9 ?
    C4 C3 C2 . . 118.6(4) ?
    C4 C3 H3 . . 120.7 ?
    C2 C3 H3 . . 120.7 ?
    C3 C4 C5 . . 123.1(3) ?
    C3 C4 N1 . . 117.7(4) ?
    C5 C4 N1 . . 119.3(3) ?
    C4 C5 C6 . . 117.8(3) ?
    C4 C5 H5 . . 121.1 ?
    C6 C5 H5 . . 121.1 ?
    C5 C6 C1 . . 121.2(4) ?
    C5 C6 H6 . . 119.4 ?
    C1 C6 H6 . . 119.4 ?
    O3 C7 N2 . . 123.7(3) ?
    O3 C7 C1 . . 120.5(3) ?
    N2 C7 C1 . . 115.7(3) ?
    O4 C8 N2 . . 123.4(3) ?
    O4 C8 C9 . . 121.6(3) ?
    N2 C8 C9 . . 115.0(3) ?
    C14 C9 C10 . . 119.5(3) ?
    C14 C9 C8 . . 121.2(3) ?
    C10 C9 C8 . . 119.0(3) ?
    C11 C10 C9 . . 120.9(4) ?
    C11 C10 H10 . . 119.5 ?
    C9 C10 H10 . . 119.5 ?
    C10 C11 C12 . . 118.2(4) ?
    C10 C11 H11 . . 120.9 ?
    C12 C11 H11 . . 120.9 ?
    C13 C12 C11 . . 122.7(4) ?
    C13 C12 N3 . . 117.5(4) ?
    C11 C12 N3 . . 119.8(3) ?
    C12 C13 C14 . . 118.6(4) ?
    C12 C13 H13 . . 120.7 ?
    C14 C13 H13 . . 120.7 ?
    C13 C14 C9 . . 120.0(3) ?
    C13 C14 H14 . . 120.0 ?
    C9 C14 H14 . . 120.0 ?
loop_
    _geom_torsion_atom_site_label_1
    _geom_torsion_atom_site_label_2
    _geom_torsion_atom_site_label_3
    _geom_torsion_atom_site_label_4
    _geom_torsion_site_symmetry_1
    _geom_torsion_site_symmetry_2
    _geom_torsion_site_symmetry_3
    _geom_torsion_site_symmetry_4
    _geom_torsion
    _geom_torsion_publ_flag
    C6 C1 C2 C3 . . . . 0.4(5) ?
    C7 C1 C2 C3 . . . . 177.8(3) ?
    C1 C2 C3 C4 . . . . -1.3(6) ?
    C2 C3 C4 C5 . . . . 1.0(6) ?
    C2 C3 C4 N1 . . . . -179.0(3) ?
    O2 N1 C4 C3 . . . . 8.3(14) ?
    O2' N1 C4 C3 . . . . -9.7(14) ?
    O1 N1 C4 C3 . . . . -171.8(14) ?
    O1' N1 C4 C3 . . . . 170.3(14) ?
    O2 N1 C4 C5 . . . . -171.7(14) ?
    O2' N1 C4 C5 . . . . 170.3(14) ?
    O1 N1 C4 C5 . . . . 8.2(14) ?
    O1' N1 C4 C5 . . . . -9.7(14) ?
    C3 C4 C5 C6 . . . . 0.3(6) ?
    N1 C4 C5 C6 . . . . -179.7(3) ?
    C4 C5 C6 C1 . . . . -1.3(6) ?
    C2 C1 C6 C5 . . . . 1.0(6) ?
    C7 C1 C6 C5 . . . . -176.3(3) ?
    C8 N2 C7 O3 . . . . -4.9(6) ?
    C8 N2 C7 C1 . . . . 173.0(3) ?
    C2 C1 C7 O3 . . . . -38.2(5) ?
    C6 C1 C7 O3 . . . . 139.1(4) ?
    C2 C1 C7 N2 . . . . 143.8(3) ?
    C6 C1 C7 N2 . . . . -38.9(5) ?
    C7 N2 C8 O4 . . . . 14.3(6) ?
    C7 N2 C8 C9 . . . . -162.8(3) ?
    O4 C8 C9 C14 . . . . -153.9(4) ?
    N2 C8 C9 C14 . . . . 23.3(5) ?
    O4 C8 C9 C10 . . . . 20.4(5) ?
    N2 C8 C9 C10 . . . . -162.4(3) ?
    C14 C9 C10 C11 . . . . 0.6(6) ?
    C8 C9 C10 C11 . . . . -173.8(4) ?
    C9 C10 C11 C12 . . . . 0.5(6) ?
    C10 C11 C12 C13 . . . . -1.5(7) ?
    C10 C11 C12 N3 . . . . 177.6(4) ?
    O5 N3 C12 C13 . . . . -160.6(6) ?
    O6 N3 C12 C13 . . . . 19.3(6) ?
    O5' N3 C12 C13 . . . . 161.1(6) ?
    O6' N3 C12 C13 . . . . -18.9(6) ?
    O5 N3 C12 C11 . . . . 20.2(6) ?
    O6 N3 C12 C11 . . . . -159.9(6) ?
    O5' N3 C12 C11 . . . . -18.1(6) ?
    O6' N3 C12 C11 . . . . 161.9(6) ?
    C11 C12 C13 C14 . . . . 1.4(7) ?
    N3 C12 C13 C14 . . . . -177.7(4) ?
    C12 C13 C14 C9 . . . . -0.3(6) ?
    C10 C9 C14 C13 . . . . -0.7(6) ?
    C8 C9 C14 C13 . . . . 173.5(4) ?
loop_
    _geom_hbond_atom_site_label_D
    _geom_hbond_atom_site_label_H
    _geom_hbond_atom_site_label_A
    _geom_hbond_site_symmetry_A
    _geom_hbond_distance_DH
    _geom_hbond_distance_HA
    _geom_hbond_distance_DA
    _geom_hbond_angle_DHA
    _geom_hbond_publ_flag
    N2 H2 O3 8_765 0.88 2.08 2.951(4) 170 yes
