# Supplementary material for: 4-Nitro-N-(4-nitro­benzo­yl)benzamide
Source: Acta Crystallogr Sect E Struct Rep Online. 2011 Apr 22;67(Pt 5):o1194. doi: 10.1107/S1600536811014450 (PMC3089125; doi:10.1107/S1600536811014450)
Supplement: Supplementary file 2 [file e-67-o1194-Isup2.hkl]

# 
# h,k,l, Fc-squared, Fo-squared, sigma(Fo-squared) and status flag 
# 
data_I
_shelx_title '  Pbca' 
_shelx_refln_list_code          4 
_shelx_F_calc_maximum      278.43 
_exptl_crystal_F_000      1296.00 
_reflns_d_resolution_high  0.8394 
 
loop_ 
 _symmetry_equiv_pos_as_xyz 
 'x, y, z' 
 '-x+1/2, -y, z+1/2' 
 '-x, y+1/2, -z+1/2' 
 'x+1/2, -y+1/2, -z' 
 '-x, -y, -z' 
 'x-1/2, y, -z-1/2' 
 'x, -y-1/2, z-1/2' 
 '-x-1/2, y-1/2, z' 
 
_cell_length_a    13.4757 
_cell_length_b     8.5170 
_cell_length_c    24.6285 
_cell_angle_alpha  90.000 
_cell_angle_beta   90.000 
_cell_angle_gamma  90.000 
 
_shelx_F_squared_multiplier     1.000 
 
loop_ 
 _refln_index_h 
 _refln_index_k 
 _refln_index_l 
 _refln_F_squared_calc 
 _refln_F_squared_meas 
 _refln_F_squared_sigma 
 _refln_observed_status 
   2   0   0      799.97      675.18     46.72 o 
   4   0   0     2490.04     2342.44     88.38 o 
   6   0   0    36085.92    37965.28    370.49 o 
   8   0   0      421.07      446.53     54.87 o 
  10   0   0        0.97       23.29     17.09 o 
  12   0   0       90.51      111.36     28.02 o 
  14   0   0        6.24      -25.41     22.57 o 
  16   0   0       70.31      101.38     39.95 o 
   2   1   0      340.57      346.17     37.31 o 
   4   1   0     2066.22     2146.72     57.15 o 
   6   1   0     6287.46     7085.61    125.70 o 
   8   1   0      239.18      226.97     27.77 o 
  10   1   0      395.84      303.22     42.77 o 
  12   1   0      126.12      114.00     21.86 o 
  14   1   0       67.27       49.09     19.08 o 
   0   2   0      525.33      715.84     75.33 o 
   2   2   0     7319.53     6696.64     97.70 o 
   4   2   0     8006.89     7747.01    191.09 o 
   6   2   0     3900.42     4218.03    158.12 o 
   8   2   0      186.14      136.85     30.51 o 
  10   2   0      374.28      408.65     53.75 o 
  12   2   0        3.04        4.84     13.35 o 
  14   2   0       41.44       66.25     25.18 o 
   2   3   0     3146.73     3027.89     80.59 o 
   4   3   0      379.13      397.57     31.12 o 
   6   3   0     1399.89     1482.17     72.92 o 
   8   3   0       30.01       77.19     20.91 o 
  10   3   0      132.10       97.59     30.44 o 
  12   3   0      240.67      255.34     44.35 o 
  14   3   0        3.75       -1.26     10.14 o 
   0   4   0      158.90      102.74     25.53 o 
   2   4   0      822.25      929.84     51.73 o 
   4   4   0     1082.96     1236.23     65.74 o 
   6   4   0       55.34       26.38     11.10 o 
   8   4   0      917.59      927.17     67.45 o 
  10   4   0       79.12       73.07     21.05 o 
  12   4   0       91.17      122.46     33.06 o 
  14   4   0        2.74        3.16     10.56 o 
   2   5   0     4838.50     5105.84    136.71 o 
   4   5   0      750.67      919.50     64.05 o 
   6   5   0       21.38       20.44      6.06 o 
   8   5   0     2348.48     2184.48    112.83 o 
  10   5   0      364.33      382.47     48.95 o 
  12   5   0      192.98      194.90     42.79 o 
   0   6   0     1033.12     1070.73     89.13 o 
   2   6   0      183.14      302.86     36.24 o 
   4   6   0      233.62      288.95     61.55 o 
   6   6   0       50.21       85.74     24.64 o 
   8   6   0      301.03      249.39     46.65 o 
  10   6   0       48.32       17.57     11.50 o 
  12   6   0      122.86      113.25     35.09 o 
   2   7   0       65.23       52.03     17.83 o 
   4   7   0        1.15      -42.27     35.87 o 
   6   7   0       21.84       10.56     13.31 o 
   8   7   0      536.92      593.36    121.94 o 
  10   7   0       23.48       15.61     45.99 o 
   0   8   0      191.67      251.62     91.48 o 
   2   8   0        2.12        5.73      9.33 o 
   4   8   0       15.23       -1.80     17.59 o 
   6   8   0      171.74      323.60    112.86 o 
   8   8   0       14.76       14.19      9.78 o 
   2   9   0       68.18       62.45     68.21 o 
   4   9   0       86.31       75.58     49.96 o 
   6   9   0        5.64      -12.36     23.03 o 
   0  10   0       28.59      125.25     72.87 o 
   2  10   0        1.46      -24.10     23.51 o 
   1   1   1      501.41      425.58     17.52 o 
   2   1   1     3480.85     3468.80     46.71 o 
   3   1   1     4762.90     4466.68     60.97 o 
   4   1   1     2151.36     1968.26     44.75 o 
   5   1   1     3550.89     3695.58     58.39 o 
   6   1   1     6156.31     6697.90     86.01 o 
   7   1   1       21.46        2.86      2.90 o 
   8   1   1     1151.66     1412.51     52.72 o 
   9   1   1      147.27      109.84     20.36 o 
  10   1   1      283.11      323.32     26.93 o 
  11   1   1       63.83       58.51      8.30 o 
  12   1   1       25.68       19.67      6.10 o 
  13   1   1      168.63      172.43     23.87 o 
  14   1   1        2.08        4.84      8.51 o 
  15   1   1       17.82       11.87     11.11 o 
   0   2   1    24628.04    23881.06    342.00 o 
   1   2   1     1340.16     1387.58     35.68 o 
   2   2   1      552.29      577.41     23.27 o 
   3   2   1      574.08      527.38     22.01 o 
   4   2   1       71.75       98.97      9.80 o 
   5   2   1     3535.48     3573.68     66.61 o 
   6   2   1        7.79        5.44      2.50 o 
   7   2   1      222.27      213.29     21.82 o 
   8   2   1       18.08       18.30      5.58 o 
   9   2   1        0.04        0.19      3.52 o 
  10   2   1        0.20       -3.43      5.24 o 
  11   2   1      227.33      222.51     21.95 o 
  12   2   1      177.48      194.27     18.29 o 
  13   2   1       35.69       35.19     10.45 o 
  14   2   1        6.18        4.65      4.89 o 
  15   2   1       47.64       54.45     13.69 o 
   1   3   1     2715.76     2832.99     62.42 o 
   2   3   1        2.63        3.39      2.29 o 
   3   3   1      378.74      352.14     20.06 o 
   4   3   1     1641.06     1676.83     45.60 o 
   5   3   1      194.28      139.30     20.96 o 
   6   3   1      190.41      186.63     19.48 o 
   7   3   1       32.28       45.73     10.72 o 
   8   3   1      104.52       84.44     13.16 o 
   9   3   1       53.80       57.27     13.22 o 
  10   3   1        0.09       -3.33      3.75 o 
  11   3   1      245.19      268.27     34.11 o 
  12   3   1      377.19      380.33     42.06 o 
  13   3   1        0.83        2.60      7.92 o 
  14   3   1        9.35       18.87     11.17 o 
  15   3   1        7.76        2.27      9.06 o 
   0   4   1     1689.50     1859.26     81.78 o 
   1   4   1      769.46      807.27     33.68 o 
   2   4   1      904.57      913.08     38.85 o 
   3   4   1     2741.11     2884.50     64.22 o 
   4   4   1        0.02       -3.23      5.33 o 
   5   4   1        1.49        5.11      2.96 o 
   6   4   1      450.61      482.33     25.61 o 
   7   4   1        5.37        4.41      3.58 o 
   8   4   1        4.07        0.91      4.53 o 
   9   4   1      813.48      968.77     50.53 o 
  10   4   1      102.65       96.08     16.42 o 
  11   4   1      159.93      156.91     21.93 o 
  12   4   1      237.87      324.77     37.16 o 
  13   4   1        0.33       -2.39     11.87 o 
  14   4   1        9.96       23.41      9.33 o 
   1   5   1      798.84      738.10     38.26 o 
   2   5   1      260.79      300.68     23.41 o 
   3   5   1       36.27       28.82      7.37 o 
   4   5   1      149.21      114.64     14.54 o 
   5   5   1       85.64       47.00     17.80 o 
   6   5   1      829.67      968.97     44.33 o 
   7   5   1      241.39      221.39     20.05 o 
   8   5   1      246.24      254.57     26.34 o 
   9   5   1       53.43       74.48     13.88 o 
  10   5   1      214.69      234.08     26.65 o 
  11   5   1      253.24      287.92     36.48 o 
  12   5   1      276.41      353.90     40.43 o 
  13   5   1       34.34       43.89     12.29 o 
   0   6   1       85.39       98.51     17.51 o 
   1   6   1      658.07      668.80     34.95 o 
   2   6   1      811.64      913.92     47.31 o 
   3   6   1        0.01        7.10      4.08 o 
   4   6   1        1.07       -1.01      4.41 o 
   5   6   1      121.48      109.75     17.82 o 
   6   6   1        5.59       14.28      6.19 o 
   7   6   1       32.50       23.62      7.02 o 
   8   6   1      553.51      648.00     49.33 o 
   9   6   1       98.17       61.14     19.07 o 
  10   6   1       16.47       21.27     13.80 o 
  11   6   1       75.31       80.94     19.42 o 
  12   6   1       33.21       46.69     14.82 o 
   1   7   1      275.46      246.57     29.02 o 
   2   7   1      336.76      415.16     35.61 o 
   3   7   1      267.92      199.66     27.99 o 
   4   7   1      236.49      254.26     46.77 o 
   5   7   1        0.56        7.29     16.43 o 
   6   7   1       34.09       21.68      8.60 o 
   7   7   1      223.41       78.61    123.61 o 
   8   7   1       13.42       -0.32     16.01 o 
   9   7   1       11.71       10.19      6.46 o 
  10   7   1       13.80       19.59     21.28 o 
  11   7   1       24.34       45.82     15.87 o 
   0   8   1       70.78       64.08     33.72 o 
   1   8   1       17.66        7.74     10.94 o 
   2   8   1       92.12       92.26     28.08 o 
   3   8   1       50.42       65.25     25.09 o 
   4   8   1        0.46        5.62     11.59 o 
   5   8   1        7.42        2.15      4.92 o 
   6   8   1        1.78        2.17      6.50 o 
   7   8   1       41.27       58.80     36.48 o 
   8   8   1        0.05        0.81     16.11 o 
   9   8   1       15.58       -3.48      9.07 o 
   1   9   1      166.48      220.45     46.35 o 
   2   9   1      239.09      308.20     52.65 o 
   3   9   1      262.23      318.02     65.16 o 
   4   9   1      480.37      547.62    136.01 o 
   5   9   1       37.21       14.43     24.13 o 
   6   9   1        4.44      -22.07     20.60 o 
   7   9   1        1.05        0.84     48.29 o 
   0  10   1       86.82       91.63     44.40 o 
   1  10   1       18.49       17.34     17.70 o 
   2  10   1        0.72      -32.35     21.57 o 
   2   0   2    40326.61    41594.60    470.87 o 
   3   0   2      823.79      772.43     23.70 o 
   4   0   2      960.99      777.13     31.36 o 
   5   0   2     5006.40     4664.30     87.49 o 
   6   0   2      682.84      762.35     38.59 o 
   7   0   2     9277.78    10119.45    154.75 o 
   8   0   2     1040.55     1063.82     60.16 o 
   9   0   2      377.35      495.68     61.89 o 
  10   0   2      112.72      118.01     20.67 o 
  11   0   2       21.61       33.79      8.08 o 
  12   0   2      197.84      178.37     24.07 o 
  13   0   2      360.77      274.68     33.57 o 
  14   0   2        0.01       -3.97     12.13 o 
  15   0   2        4.87      -12.71     18.76 o 
  16   0   2        4.02      -12.15     12.92 o 
   1   1   2     7126.08     6330.33     61.59 o 
   2   1   2      295.89      269.15     11.79 o 
   3   1   2      680.44      866.29     30.88 o 
   4   1   2      880.68      842.86     27.31 o 
   5   1   2      206.21      121.42     10.69 o 
   6   1   2      127.53      139.90     10.97 o 
   7   1   2        5.14        4.39      2.04 o 
   8   1   2      337.73      290.82     54.42 o 
   9   1   2      256.93      199.53     26.11 o 
  10   1   2      334.54      351.52     25.88 o 
  11   1   2       98.83      100.09     13.43 o 
  12   1   2       28.35       20.48      7.83 o 
  13   1   2        0.33        5.62      3.90 o 
  14   1   2        5.63        8.87      7.96 o 
  15   1   2        4.60       16.25      8.22 o 
   0   2   2      556.24      349.13     22.93 o 
   1   2   2    11506.45    10449.77     84.86 o 
   2   2   2      470.44      492.20     22.02 o 
   3   2   2      476.36      388.00     21.35 o 
   4   2   2      514.89      474.00     23.23 o 
   5   2   2     1306.30     1386.09     39.53 o 
   6   2   2     1599.13     1770.12     50.91 o 
   7   2   2       81.45       70.42     19.33 o 
   8   2   2      279.40      285.31     23.59 o 
   9   2   2       78.42       73.30     13.80 o 
  10   2   2       64.89       69.61     10.93 o 
  11   2   2      531.14      580.16     34.71 o 
  12   2   2        1.07        3.34      3.00 o 
  13   2   2       31.73       17.91      9.38 o 
  14   2   2        1.27        4.79      5.82 o 
  15   2   2       50.54       55.41     12.91 o 
   1   3   2     2119.91     2072.85     45.87 o 
   2   3   2      478.60      504.50     24.66 o 
   3   3   2      234.37      259.15     17.15 o 
   4   3   2       49.48       32.32      6.43 o 
   5   3   2     1759.43     1737.42     40.46 o 
   6   3   2      586.14      620.25     30.84 o 
   7   3   2        8.22        6.42      5.49 o 
   8   3   2        4.02        2.13      3.46 o 
   9   3   2      142.93      146.72     15.29 o 
  10   3   2       30.87       19.98      9.65 o 
  11   3   2       17.65       31.33      9.00 o 
  12   3   2        5.73        8.74      9.64 o 
  13   3   2      182.56      167.32     25.21 o 
  14   3   2        4.12        8.02      8.05 o 
  15   3   2        1.33      -10.34     11.90 o 
   0   4   2       96.73       71.73     13.95 o 
   1   4   2      185.43      155.38     15.07 o 
   2   4   2      779.31      736.28     32.94 o 
   3   4   2     1032.58     1030.80     41.62 o 
   4   4   2      167.57      149.67     15.29 o 
   5   4   2     1257.94     1237.63     45.27 o 
   6   4   2       14.61       17.67      4.86 o 
   7   4   2      177.61      176.85     16.14 o 
   8   4   2      228.54      222.91     23.08 o 
   9   4   2     1114.82     1202.73     56.12 o 
  10   4   2       29.54       28.98      8.28 o 
  11   4   2      213.36      220.35     36.17 o 
  12   4   2       49.42       23.57     15.50 o 
  13   4   2        1.15       13.80     10.70 o 
  14   4   2       19.23       25.96      8.87 o 
   1   5   2       41.42       54.24      8.45 o 
   2   5   2       49.39       36.83     12.03 o 
   3   5   2      348.91      383.18     27.73 o 
   4   5   2      845.45      859.29     39.31 o 
   5   5   2      644.97      706.82     35.77 o 
   6   5   2       68.38       66.41     12.36 o 
   7   5   2       84.86       88.64     11.94 o 
   8   5   2       15.21        8.31      5.74 o 
   9   5   2      275.00      395.17     33.79 o 
  10   5   2      459.60      462.47     40.37 o 
  11   5   2      790.70      923.43     64.95 o 
  12   5   2        0.41       -0.73      9.36 o 
  13   5   2        2.27       19.75     10.82 o 
   0   6   2        7.99        0.15      7.46 o 
   1   6   2      119.49      194.04     20.50 o 
   2   6   2       26.02       14.49      5.25 o 
   3   6   2       67.10       37.05     12.14 o 
   4   6   2        2.26        8.29      5.28 o 
   5   6   2       18.32       11.00      7.19 o 
   6   6   2        9.65       -2.45     10.05 o 
   7   6   2      626.97      685.66     41.12 o 
   8   6   2       43.99       24.03     10.82 o 
   9   6   2      121.91      116.66     20.84 o 
  10   6   2       86.03       63.38     17.08 o 
  11   6   2        1.91       -3.81      8.92 o 
  12   6   2       20.47       19.94     14.16 o 
   1   7   2       31.06       25.42      5.97 o 
   2   7   2        0.16       -9.62      7.70 o 
   3   7   2        0.64      -11.25      7.50 o 
   4   7   2       69.26       35.37     13.65 o 
   5   7   2       33.03       18.40     11.18 o 
   6   7   2       17.82       14.85     10.40 o 
   7   7   2       53.92       55.40     21.15 o 
   8   7   2       25.42        9.05     10.48 o 
   9   7   2       27.46       35.91     11.25 o 
  10   7   2       90.84       94.35     24.92 o 
  11   7   2       76.50       91.02     24.22 o 
   0   8   2        1.54       -9.65     30.65 o 
   1   8   2        1.81        2.53     11.89 o 
   2   8   2        2.11       -1.52     15.88 o 
   3   8   2       12.48       22.38     14.39 o 
   4   8   2       18.11       -6.51     11.48 o 
   5   8   2       28.79        6.59     21.66 o 
   6   8   2       29.75       64.22     32.69 o 
   7   8   2        0.95       10.08     36.91 o 
   8   8   2        8.62       -7.78      6.46 o 
   9   8   2       11.88        8.12     22.47 o 
   1   9   2      103.45      128.90     34.43 o 
   2   9   2        2.10      -12.37     15.96 o 
   3   9   2       96.21       39.15     64.86 o 
   4   9   2       14.16       -9.96     23.09 o 
   5   9   2       42.44       37.36     29.25 o 
   6   9   2        2.55       -6.65    110.97 o 
   7   9   2       46.02       20.00     26.01 o 
   0  10   2       16.52        0.11      4.69 o 
   1  10   2       11.39      -22.27     14.85 o 
   2  10   2       21.54       32.42     23.28 o 
   1   1   3     4281.37     3708.52     69.82 o 
   2   1   3     6549.87     6240.85     58.61 o 
   3   1   3      346.40      278.42     13.35 o 
   4   1   3        5.02        2.39      1.78 o 
   5   1   3     2062.28     1931.15     34.20 o 
   6   1   3      116.29       90.58      8.44 o 
   7   1   3     1107.58     1057.98     60.84 o 
   8   1   3      323.96      366.61     21.30 o 
   9   1   3        1.24       -1.22      2.12 o 
  10   1   3       63.70       51.73      9.37 o 
  11   1   3       11.06        6.46      3.62 o 
  12   1   3        9.06       23.87      6.47 o 
  13   1   3      159.17      152.86     19.71 o 
  14   1   3      158.89      179.76     23.68 o 
  15   1   3        2.45       -0.15     16.89 o 
   0   2   3    14835.24    13593.71    134.46 o 
   1   2   3     1113.05      892.93     28.02 o 
   2   2   3     2873.83     2996.31     50.57 o 
   3   2   3      109.74      130.09     10.57 o 
   4   2   3      397.27      336.34     19.78 o 
   5   2   3     2381.32     2507.24     51.44 o 
   6   2   3      456.14      325.59     53.09 o 
   7   2   3       11.69        2.03      2.08 o 
   8   2   3      169.38      212.37     18.60 o 
   9   2   3        2.69       -0.55      2.65 o 
  10   2   3        3.57        1.84      3.49 o 
  11   2   3      719.38      748.06     38.63 o 
  12   2   3       11.76       17.50      5.39 o 
  13   2   3      421.28      432.30     31.67 o 
  14   2   3       10.66        4.43     10.00 o 
  15   2   3        4.94       22.42      9.92 o 
   1   3   3       32.30       12.70      3.41 o 
   2   3   3     1510.09     1779.60     46.43 o 
   3   3   3      197.09      231.31     16.00 o 
   4   3   3      183.13      286.53     21.25 o 
   5   3   3      142.71      129.65     11.47 o 
   6   3   3      463.93      448.49     27.90 o 
   7   3   3      100.96      107.68     13.51 o 
   8   3   3       16.53        9.92      3.75 o 
   9   3   3       87.76      135.34     15.73 o 
  10   3   3        3.43        3.83      5.12 o 
  11   3   3     2606.23     2885.97     75.62 o 
  12   3   3        5.27       11.47      5.53 o 
  13   3   3        7.98       20.48      8.03 o 
  14   3   3       12.26       12.76     12.77 o 
  15   3   3        2.00        8.92      9.23 o 
   0   4   3      509.65      552.99     43.70 o 
   1   4   3       94.55       73.09      8.87 o 
   2   4   3     3484.54     3751.89     72.32 o 
   3   4   3     1212.94     1441.57     47.24 o 
   4   4   3      160.30      154.67     16.10 o 
   5   4   3      126.84      146.51     15.16 o 
   6   4   3       14.46       13.10      4.09 o 
   7   4   3      189.59      198.86     19.24 o 
   8   4   3      773.99      894.80     49.40 o 
   9   4   3      182.77      184.96     23.13 o 
  10   4   3      361.16      467.66     40.65 o 
  11   4   3       34.79       42.60     12.40 o 
  12   4   3       98.91      108.16     21.73 o 
  13   4   3        3.05        2.52      4.88 o 
  14   4   3       23.13       16.00     10.09 o 
   1   5   3        5.82        6.67      3.25 o 
   2   5   3        7.32        5.78      4.06 o 
   3   5   3       26.29       20.69      6.20 o 
   4   5   3      639.15      616.61     34.55 o 
   5   5   3      349.30      326.38     24.18 o 
   6   5   3        8.84       14.54      5.57 o 
   7   5   3      238.39      220.09     19.48 o 
   8   5   3       17.09        0.51      6.71 o 
   9   5   3      148.83      122.52     19.62 o 
  10   5   3      154.14      183.80     24.81 o 
  11   5   3        0.31       -1.55      5.26 o 
  12   5   3       16.77       22.16     12.03 o 
  13   5   3       14.85        4.62      8.48 o 
   0   6   3       13.79       86.51     18.88 o 
   1   6   3      174.14      213.78     22.44 o 
   2   6   3      414.31      512.17     35.02 o 
   3   6   3      394.49      446.84     39.49 o 
   4   6   3       10.43        8.84      6.56 o 
   5   6   3        5.01        4.59      6.91 o 
   6   6   3       14.70        5.60      9.16 o 
   7   6   3        1.85        0.51      5.77 o 
   8   6   3       46.47       51.19     12.75 o 
   9   6   3       47.48       41.66     13.91 o 
  10   6   3       38.29       26.01     12.13 o 
  11   6   3        7.75       43.44     17.21 o 
  12   6   3        0.87        1.34      8.55 o 
   1   7   3       27.84        7.22      8.41 o 
   2   7   3      138.76      148.67     24.75 o 
   3   7   3      627.91      528.31     51.56 o 
   4   7   3      146.27      140.83     25.57 o 
   5   7   3      380.76      274.81     39.30 o 
   6   7   3       81.83       39.24     41.16 o 
   7   7   3      256.39      335.67     45.98 o 
   8   7   3      174.42      171.81     30.83 o 
   9   7   3       93.37      140.56     27.37 o 
  10   7   3       83.52       99.06     24.53 o 
  11   7   3       27.63       11.01     13.05 o 
   0   8   3      402.28      481.24     90.97 o 
   1   8   3        9.08       24.48     23.59 o 
   2   8   3        2.50       -3.88     11.62 o 
   3   8   3       69.09      105.27     28.73 o 
   4   8   3        9.80      -11.89      8.57 o 
   5   8   3        5.61        1.14     39.88 o 
   6   8   3      199.24      196.85     61.40 o 
   7   8   3      147.49      194.69     63.52 o 
   8   8   3        4.70       -5.82     16.99 o 
   9   8   3       60.73       11.28     21.14 o 
   1   9   3       17.02        8.44     22.06 o 
   2   9   3       36.93       16.70     30.02 o 
   3   9   3      578.33      683.34     95.45 o 
   4   9   3        8.96       16.87     15.65 o 
   5   9   3       27.73        9.12     32.24 o 
   6   9   3       22.80       15.56     17.97 o 
   7   9   3       10.21       -7.59     29.20 o 
   0  10   3       60.76        5.22     21.14 o 
   1  10   3        5.63        1.07     11.43 o 
   2  10   3       27.34       -0.43     10.15 o 
   0   0   4     4894.09     4963.74    132.20 o 
   1   0   4     7801.53     6883.42    128.30 o 
   2   0   4    20290.50    20491.87    188.41 o 
   3   0   4     1316.90     1041.63     28.85 o 
   4   0   4      820.07      810.69     26.06 o 
   5   0   4        8.64       33.85      6.81 o 
   6   0   4       73.77       68.97     10.31 o 
   7   0   4     1458.65     1374.89     53.61 o 
   8   0   4      519.80      519.68     35.29 o 
   9   0   4        0.36       -2.64      6.08 o 
  10   0   4       31.63       18.31      9.01 o 
  11   0   4        0.35       19.63     10.83 o 
  12   0   4        6.24       -0.65      5.95 o 
  13   0   4        4.65        4.20      4.09 o 
  14   0   4      427.24      422.82     62.19 o 
  15   0   4       78.41      108.79     32.85 o 
   1   1   4     4495.80     4082.08     66.57 o 
   2   1   4     1125.74     1093.60     28.72 o 
   3   1   4        6.88       11.80      2.56 o 
   4   1   4     6555.40     5937.00     55.97 o 
   5   1   4      316.79      267.86     12.35 o 
   6   1   4      282.75      247.41     12.96 o 
   7   1   4       92.67      100.23     14.15 o 
   8   1   4     1377.80     1499.39     40.63 o 
   9   1   4       19.22        4.69      3.68 o 
  10   1   4      799.76      834.49     33.51 o 
  11   1   4      104.00       98.67     12.48 o 
  12   1   4      137.81      128.84     14.17 o 
  13   1   4       18.80       18.30      7.20 o 
  14   1   4        8.11       -0.89      7.30 o 
  15   1   4       16.89       24.26     11.54 o 
   0   2   4    73728.98    77505.29    366.74 o 
   1   2   4    22089.78    21301.33    123.22 o 
   2   2   4    13284.49    13266.12    120.21 o 
   3   2   4      378.71      289.93     16.10 o 
   4   2   4     2031.93     1940.36     41.57 o 
   5   2   4     1720.19     1805.34     43.31 o 
   6   2   4        0.03        2.46      3.30 o 
   7   2   4      366.18      282.45     34.21 o 
   8   2   4     1339.95     1558.97     42.09 o 
   9   2   4       11.49        5.05      4.73 o 
  10   2   4      475.87      516.40     34.91 o 
  11   2   4      603.93      638.29     36.28 o 
  12   2   4      111.45      126.31     17.23 o 
  13   2   4        1.28        5.87      5.53 o 
  14   2   4        6.41        9.39      9.36 o 
  15   2   4        4.38      -10.69     11.36 o 
   1   3   4       41.28       17.84      4.31 o 
   2   3   4     1901.44     1885.43     41.54 o 
   3   3   4      139.55      182.23     14.32 o 
   4   3   4     1079.96     1267.02     40.24 o 
   5   3   4      623.27      593.22     31.78 o 
   6   3   4       44.70       43.16      8.41 o 
   7   3   4        0.20        2.06      3.79 o 
   8   3   4       48.33       47.41      8.73 o 
   9   3   4        3.55        5.82      5.14 o 
  10   3   4      103.03       65.05     10.51 o 
  11   3   4      506.35      545.60     32.29 o 
  12   3   4      203.58      238.67     25.02 o 
  13   3   4       61.81       37.76     12.64 o 
  14   3   4        5.21        5.21     10.89 o 
  15   3   4        2.40       -5.01      8.17 o 
   0   4   4     1111.52      925.59     70.39 o 
   1   4   4      215.66      216.31     47.73 o 
   2   4   4      244.51      400.11     23.24 o 
   3   4   4        3.29        2.84      3.02 o 
   4   4   4     1113.75     1452.83     48.19 o 
   5   4   4     2695.01     3007.92     72.77 o 
   6   4   4       62.48       40.74      8.14 o 
   7   4   4      106.80      136.24     15.56 o 
   8   4   4        7.67       18.80      6.17 o 
   9   4   4        0.77        2.80      5.53 o 
  10   4   4      422.77      519.97     41.84 o 
  11   4   4      215.81      248.02     25.99 o 
  12   4   4       13.73       13.65      6.24 o 
  13   4   4        7.49        4.27     10.59 o 
  14   4   4        1.29       16.46     12.94 o 
   1   5   4      118.26      152.12     17.73 o 
   2   5   4        0.01        3.97      3.84 o 
   3   5   4       35.60       39.34      7.86 o 
   4   5   4       17.44       21.69      7.14 o 
   5   5   4      321.21      405.42     30.03 o 
   6   5   4      392.63      365.70     28.81 o 
   7   5   4      174.06      161.13     16.27 o 
   8   5   4       53.38       50.55     12.75 o 
   9   5   4       47.76       43.10     11.48 o 
  10   5   4        3.75       -0.07      6.04 o 
  11   5   4       18.14       19.53      9.91 o 
  12   5   4      192.03      210.51     29.53 o 
  13   5   4       38.36       24.17     15.07 o 
   0   6   4      143.70      220.81     33.48 o 
   1   6   4      107.72      137.62     17.63 o 
   2   6   4        9.70        9.33      5.54 o 
   3   6   4      126.10      150.31     21.89 o 
   4   6   4       16.83        6.54      7.93 o 
   5   6   4       62.98       73.82     13.21 o 
   6   6   4       55.85       57.45     13.05 o 
   7   6   4      289.30      340.49     33.07 o 
   8   6   4      153.23      145.19     23.74 o 
   9   6   4      135.91      202.60     30.30 o 
  10   6   4       42.66       29.11     10.88 o 
  11   6   4       78.39       67.91     18.54 o 
  12   6   4        1.86       -9.05     14.20 o 
   1   7   4      227.68      214.43     29.74 o 
   2   7   4      241.73      234.74     38.40 o 
   3   7   4        2.50       -8.39      8.53 o 
   4   7   4       25.71        6.17      8.72 o 
   5   7   4        2.27        2.16      7.35 o 
   6   7   4      134.57       50.43     43.09 o 
   7   7   4      244.52      352.80     64.19 o 
   8   7   4        0.15        3.71     10.11 o 
   9   7   4       33.13       18.74      9.91 o 
  10   7   4       20.57        1.45      9.46 o 
  11   7   4        9.62       -2.11     12.34 o 
   0   8   4      185.80      254.44     65.95 o 
   1   8   4       26.74      -10.03     12.20 o 
   2   8   4       27.74       21.01     11.36 o 
   3   8   4       12.45       -3.91     12.37 o 
   4   8   4       19.43       25.90     11.32 o 
   5   8   4       12.75       -8.98     19.83 o 
   6   8   4       15.96       48.86     34.09 o 
   7   8   4        0.03      -12.97     34.30 o 
   8   8   4       29.18       34.75     24.73 o 
   9   8   4        0.79        8.86     10.37 o 
   1   9   4       54.36       42.53     22.95 o 
   2   9   4      141.03      189.21     50.85 o 
   3   9   4      205.16      213.67     52.63 o 
   4   9   4        1.71       21.59     18.25 o 
   5   9   4        3.07       -4.91     19.66 o 
   6   9   4        0.24      -26.51     35.43 o 
   7   9   4        0.58       13.29     62.86 o 
   0  10   4        1.06        7.86     13.30 o 
   1  10   4       34.44       44.72     31.00 o 
   1   1   5    12648.55    12553.55     94.84 o 
   2   1   5     2188.66     1996.13     54.63 o 
   3   1   5     1721.34     1559.72     37.45 o 
   4   1   5     2419.61     2399.13     45.35 o 
   5   1   5       31.35       46.25      4.84 o 
   6   1   5     3799.79     3926.76     53.95 o 
   7   1   5      850.38      898.35     26.94 o 
   8   1   5       16.97       17.75      4.12 o 
   9   1   5       25.55       20.10      6.24 o 
  10   1   5      861.47      955.26     35.24 o 
  11   1   5      537.95      616.87     34.18 o 
  12   1   5       50.65       56.73      9.11 o 
  13   1   5       11.51        9.96      5.98 o 
  14   1   5       16.74        2.13      6.28 o 
  15   1   5        3.23       -8.74      8.64 o 
   0   2   5    41184.63    43256.26    326.18 o 
   1   2   5    15935.20    15552.87    110.88 o 
   2   2   5      853.66      859.67     29.35 o 
   3   2   5      307.20      323.17     19.37 o 
   4   2   5     5017.14     5357.50     70.27 o 
   5   2   5     2696.19     2780.61     40.89 o 
   6   2   5     1565.45     1630.37     38.31 o 
   7   2   5      310.10      255.08     17.09 o 
   8   2   5       22.34       15.64      3.54 o 
   9   2   5       23.00       30.54      6.45 o 
  10   2   5        2.75       -0.53      5.23 o 
  11   2   5       27.12       16.29      4.10 o 
  12   2   5       19.61       11.52      5.52 o 
  13   2   5      149.84      178.44     21.07 o 
  14   2   5       12.54        6.07      5.00 o 
  15   2   5        0.06       13.37     10.01 o 
   1   3   5     1035.71     1006.61     34.47 o 
   2   3   5     7207.11     7463.05     90.41 o 
   3   3   5     4102.69     3956.26     64.61 o 
   4   3   5     3199.50     3359.19     70.24 o 
   5   3   5      628.45      549.86     28.88 o 
   6   3   5      199.93      191.91     17.26 o 
   7   3   5       21.36       23.07      5.37 o 
   8   3   5      941.29     1005.64     35.54 o 
   9   3   5      747.49      825.55     33.52 o 
  10   3   5      387.76      413.10     24.36 o 
  11   3   5        6.98        2.85      3.87 o 
  12   3   5       50.59       38.79      7.25 o 
  13   3   5        0.26        5.12      5.21 o 
  14   3   5       56.05       72.04     20.05 o 
  15   3   5        0.01       -4.09      7.75 o 
   0   4   5     1816.68     1597.80     84.41 o 
   1   4   5      115.37       75.36     11.19 o 
   2   4   5       31.84       25.04      5.30 o 
   3   4   5       91.94       82.01      9.12 o 
   4   4   5       15.20       11.48      3.12 o 
   5   4   5       36.34       23.97      5.66 o 
   6   4   5      128.77      123.58     12.49 o 
   7   4   5        3.35        1.65      3.81 o 
   8   4   5      437.09      497.38     32.32 o 
   9   4   5      548.40      638.12     38.74 o 
  10   4   5      126.45      127.28     15.05 o 
  11   4   5      296.85      280.10     36.47 o 
  12   4   5      219.25      208.06     26.78 o 
  13   4   5       71.51       57.08     19.38 o 
  14   4   5        8.87        2.98     13.95 o 
   1   5   5      761.99      844.75     52.26 o 
   2   5   5      885.03      941.63     37.75 o 
   3   5   5       33.18       56.04      8.97 o 
   4   5   5        3.65       -0.18      3.29 o 
   5   5   5       88.51       68.63     26.45 o 
   6   5   5      244.75      273.24     24.03 o 
   7   5   5       73.56       66.12     14.77 o 
   8   5   5     1335.30     1569.21     74.78 o 
   9   5   5       78.26       53.70     13.11 o 
  10   5   5        7.75       -4.22      6.72 o 
  11   5   5       74.11      110.34     20.61 o 
  12   5   5        0.25       -7.33     11.22 o 
  13   5   5       29.65       -4.98     15.60 o 
   0   6   5      364.19      363.66     43.92 o 
   1   6   5      109.00      149.79     20.88 o 
   2   6   5      105.66      141.77     21.18 o 
   3   6   5      430.66      415.67     37.34 o 
   4   6   5       14.79        6.36      4.92 o 
   5   6   5      420.07      502.53     41.96 o 
   6   6   5       25.86       11.73      3.67 o 
   7   6   5        5.33        3.50      6.91 o 
   8   6   5       22.72       19.34      8.17 o 
   9   6   5      284.30      329.66     36.94 o 
  10   6   5       13.30        0.97     12.22 o 
  11   6   5      102.40      136.21     27.51 o 
  12   6   5       59.22      119.51     32.63 o 
   1   7   5      189.96      150.04     26.02 o 
   2   7   5      279.55      296.71     43.20 o 
   3   7   5       82.04       65.98     17.60 o 
   4   7   5      316.09      391.64     43.22 o 
   5   7   5        0.01       -0.28      6.57 o 
   6   7   5        1.05       11.13     11.02 o 
   7   7   5      237.96      248.33     44.34 o 
   8   7   5        0.28        1.54      8.03 o 
   9   7   5       13.23        3.48      8.43 o 
  10   7   5       38.90       13.51     30.32 o 
  11   7   5       13.27      -17.34     14.21 o 
   0   8   5      603.67      735.86    112.46 o 
   1   8   5      244.86      311.82     48.07 o 
   2   8   5       62.46       30.80     22.93 o 
   3   8   5       19.23       27.35     16.40 o 
   4   8   5        4.97       20.44     18.00 o 
   5   8   5      345.68      395.13     88.44 o 
   6   8   5       73.85      157.97     57.16 o 
   7   8   5        1.33       24.82     19.76 o 
   8   8   5       11.55        6.91     21.38 o 
   9   8   5        0.92        8.22     13.69 o 
   1   9   5      104.81      105.14     46.65 o 
   2   9   5        5.25       15.49     19.54 o 
   3   9   5        3.19       10.54     22.46 o 
   4   9   5      204.57      262.04     60.33 o 
   5   9   5       37.96       20.79     24.03 o 
   6   9   5        0.62        4.12     33.27 o 
   0   0   6    77522.60    79106.92    655.11 o 
   1   0   6     2039.72     1759.48     57.11 o 
   2   0   6     4770.02     4235.10    101.22 o 
   3   0   6      422.44      559.70     24.81 o 
   4   0   6       33.65       54.55      8.10 o 
   5   0   6        0.51       -0.86      2.31 o 
   6   0   6       29.65      201.57     16.16 o 
   7   0   6      519.06      579.05     31.37 o 
   8   0   6      143.20      160.87     18.02 o 
   9   0   6     1014.45     1009.22     49.65 o 
  10   0   6      237.08      201.76     24.43 o 
  11   0   6      335.02      286.01     44.00 o 
  12   0   6       45.67       59.06     21.09 o 
  13   0   6       22.50       38.55     13.68 o 
  14   0   6       49.20       23.17     19.08 o 
  15   0   6       14.26        6.59     12.73 o 
   1   1   6    19392.24    19664.51    129.32 o 
   2   1   6        5.95       13.71      4.45 o 
   3   1   6     8898.58     8897.41     78.02 o 
   4   1   6       21.14       13.61      3.19 o 
   5   1   6        0.11        3.58      2.20 o 
   6   1   6      856.35      947.81     31.02 o 
   7   1   6     2762.46     2970.46     52.22 o 
   8   1   6      192.10      212.41     12.21 o 
   9   1   6      569.07      427.17     41.38 o 
  10   1   6      125.49       87.81     18.13 o 
  11   1   6      102.59       93.97     12.64 o 
  12   1   6       42.56       34.14      7.92 o 
  13   1   6       50.66       45.31     12.25 o 
  14   1   6        0.01        5.59      5.46 o 
  15   1   6        6.38        1.98     15.25 o 
   0   2   6    11075.04    11253.39    163.86 o 
   1   2   6      199.97      220.19     13.55 o 
   2   2   6     1746.80     1565.99     36.38 o 
   3   2   6        3.16       -0.43      3.24 o 
   4   2   6     2953.51     3004.31     48.47 o 
   5   2   6       27.89       22.35      3.87 o 
   6   2   6     2546.35     2714.54     41.60 o 
   7   2   6      614.00      637.87     28.84 o 
   8   2   6       13.15       14.09      3.51 o 
   9   2   6      502.03      548.11     25.46 o 
  10   2   6      250.42      223.97     18.45 o 
  11   2   6      161.82      165.55     15.67 o 
  12   2   6      109.19       92.25     12.79 o 
  13   2   6       10.32        5.83      4.27 o 
  14   2   6        1.80        5.21      5.11 o 
  15   2   6        4.48       -0.89     19.21 o 
   1   3   6     1779.71     1817.89     41.21 o 
   2   3   6      805.50      790.18     30.50 o 
   3   3   6      132.27      149.07     11.93 o 
   4   3   6     1267.25     1549.05     49.20 o 
   5   3   6      543.95      548.59     26.24 o 
   6   3   6      215.59      188.82     11.76 o 
   7   3   6       13.44       13.22      4.16 o 
   8   3   6       25.13       18.63      3.43 o 
   9   3   6      139.36      144.17     13.57 o 
  10   3   6      753.97      757.61     33.45 o 
  11   3   6        0.16        1.38      4.56 o 
  12   3   6        3.67       -2.48      4.81 o 
  13   3   6       29.82       47.07     14.41 o 
  14   3   6       38.62       75.56     28.16 o 
   0   4   6      116.78      100.47     19.11 o 
   1   4   6       28.03        6.24      1.63 o 
   2   4   6      302.77      270.46     18.36 o 
   3   4   6      731.50      788.72     31.35 o 
   4   4   6      364.15      368.78     22.89 o 
   5   4   6       34.92       25.64      6.44 o 
   6   4   6        5.12        2.56      7.35 o 
   7   4   6      109.78       95.99     14.16 o 
   8   4   6      398.74      364.25     28.69 o 
   9   4   6     1319.56     1308.57     49.92 o 
  10   4   6       78.25       74.07     11.03 o 
  11   4   6       91.83       68.87     13.67 o 
  12   4   6      283.57      101.86     97.43 o 
  13   4   6        0.17        2.09      9.72 o 
  14   4   6        0.28        0.55     10.76 o 
   1   5   6       98.80      111.68     15.51 o 
   2   5   6     1055.00     1154.53     43.56 o 
   3   5   6       80.78      113.31     13.15 o 
   4   5   6       24.05       19.75      6.33 o 
   5   5   6       22.70       19.24      5.84 o 
   6   5   6       21.53       47.02     11.61 o 
   7   5   6      102.62      140.81     18.65 o 
   8   5   6       29.54       27.44     10.24 o 
   9   5   6        7.79        9.48      7.37 o 
  10   5   6        3.81        3.26      9.37 o 
  11   5   6       41.66       19.03     22.06 o 
  12   5   6        0.02        5.48     17.66 o 
  13   5   6       32.75       15.03     15.86 o 
   0   6   6        4.96       15.81      7.13 o 
   1   6   6      329.53      343.69     33.85 o 
   2   6   6      144.69      117.69     18.20 o 
   3   6   6      103.18      142.57     21.42 o 
   4   6   6       29.82       29.31      9.86 o 
   5   6   6       51.33       65.84     15.40 o 
   6   6   6        0.02       10.06      5.01 o 
   7   6   6      116.92      128.63     17.44 o 
   8   6   6      107.21      137.45     23.60 o 
   9   6   6       72.41       70.81     18.67 o 
  10   6   6       49.17       72.17     20.11 o 
  11   6   6       26.45       56.42     20.85 o 
  12   6   6        5.01       13.07     24.06 o 
   1   7   6      289.09      308.87     38.21 o 
   2   7   6      167.33      195.92     34.80 o 
   3   7   6      458.59      436.87     52.26 o 
   4   7   6       28.90       38.21     11.93 o 
   5   7   6       44.55       22.55     12.31 o 
   6   7   6      157.89       79.05     52.20 o 
   7   7   6        4.98       10.66     17.36 o 
   8   7   6      361.74      429.05     51.16 o 
   9   7   6       47.01        7.75     14.72 o 
  10   7   6        7.65       -9.85     29.85 o 
  11   7   6       49.09       12.66     40.49 o 
   0   8   6       55.77      113.09     62.59 o 
   1   8   6      128.36      111.01     26.84 o 
   2   8   6       11.84        4.24     10.58 o 
   3   8   6       20.70       28.25     15.07 o 
   4   8   6        9.32       23.11     19.53 o 
   5   8   6        0.63      -28.88     19.25 o 
   6   8   6        0.20       13.82     16.54 o 
   7   8   6      117.04      141.90     43.77 o 
   8   8   6        8.53       -5.73      8.55 o 
   9   8   6        2.22        7.06      9.97 o 
   1   9   6        3.37      -24.82     20.59 o 
   2   9   6        8.16       13.98     14.48 o 
   3   9   6        7.85       30.62     21.36 o 
   4   9   6       10.00       30.46     16.87 o 
   5   9   6        2.00       -7.17     25.28 o 
   6   9   6        0.00        6.01     20.84 o 
   1   1   7    11853.46    11594.00    105.65 o 
   2   1   7       31.15       33.01      4.72 o 
   3   1   7       10.75       12.96      3.19 o 
   4   1   7       68.40       81.77      7.92 o 
   5   1   7     1605.50     1653.26     52.09 o 
   6   1   7      159.14      159.95     11.65 o 
   7   1   7      153.87      150.81     12.46 o 
   8   1   7       72.73       73.08      9.05 o 
   9   1   7       12.69        2.43      3.63 o 
  10   1   7      192.77      113.74     27.05 o 
  11   1   7      801.01      943.12     42.14 o 
  12   1   7       47.31       43.04      7.55 o 
  13   1   7       29.51       13.31      9.03 o 
  14   1   7        9.19       13.83     10.26 o 
  15   1   7        0.08        1.05     18.02 o 
   0   2   7     1124.29     1248.09     48.55 o 
   1   2   7    10524.33    10382.69     99.71 o 
   2   2   7     2052.16     1943.22     49.67 o 
   3   2   7     4970.39     5007.16     62.22 o 
   4   2   7       34.40       37.45      6.45 o 
   5   2   7      149.78      142.12     14.12 o 
   6   2   7      680.78      697.84     23.23 o 
   7   2   7     1293.96     1245.26     46.49 o 
   8   2   7        4.94        3.11      3.08 o 
   9   2   7     1081.52     1053.83     40.37 o 
  10   2   7      106.67      116.28     15.14 o 
  11   2   7      302.82      295.47     26.74 o 
  12   2   7       27.91       10.10     10.61 o 
  13   2   7        8.28        0.31      7.19 o 
  14   2   7       12.70       27.48      4.78 o 
  15   2   7       41.66       46.84     18.80 o 
   1   3   7      267.11      258.98     17.22 o 
   2   3   7     1132.91     1397.80     43.34 o 
   3   3   7      533.39      479.12     26.54 o 
   4   3   7      690.61      561.07     28.36 o 
   5   3   7      425.28      386.21     21.60 o 
   6   3   7        9.92        6.55      2.71 o 
   7   3   7       13.49        6.39      4.29 o 
   8   3   7      550.91      528.54     24.57 o 
   9   3   7      159.61      164.61     13.81 o 
  10   3   7      233.37      247.65     17.59 o 
  11   3   7       17.57        4.97      6.10 o 
  12   3   7        0.01       -1.37      6.19 o 
  13   3   7       51.96       32.65     11.64 o 
  14   3   7        4.49      -10.30     17.18 o 
   0   4   7      655.82      533.00     33.97 o 
   1   4   7      482.90      592.66     27.77 o 
   2   4   7       17.81        9.02      4.30 o 
   3   4   7       70.05       64.66     31.76 o 
   4   4   7      396.09      365.24     41.90 o 
   5   4   7        1.16        7.93      5.17 o 
   6   4   7       16.13        8.58      3.64 o 
   7   4   7        5.41        3.62      4.86 o 
   8   4   7       52.03       62.03      9.36 o 
   9   4   7        3.83        9.20      5.16 o 
  10   4   7        0.10       -5.80      6.75 o 
  11   4   7        3.10       -1.94      5.53 o 
  12   4   7       31.97       71.19     26.60 o 
  13   4   7       34.93       22.03     27.57 o 
  14   4   7        5.40       10.65     15.88 o 
   1   5   7       23.48       26.63      6.52 o 
   2   5   7      140.08      199.17     18.39 o 
   3   5   7      298.82      329.97     23.81 o 
   4   5   7        2.79       -5.29      3.62 o 
   5   5   7      630.12      587.34     34.94 o 
   6   5   7      151.72      158.10     20.84 o 
   7   5   7       39.71       20.76      5.89 o 
   8   5   7      485.90      440.19     36.33 o 
   9   5   7      183.86      143.41     16.65 o 
  10   5   7        0.56        8.97      6.04 o 
  11   5   7       18.19       -0.69     16.91 o 
  12   5   7       43.45       63.42     27.55 o 
  13   5   7       20.17       -1.08     10.37 o 
   0   6   7       41.69       48.18     36.38 o 
   1   6   7      421.47      372.42     33.02 o 
   2   6   7       32.86       38.70      8.05 o 
   3   6   7       33.26       23.69      8.33 o 
   4   6   7       24.77       17.85     10.47 o 
   5   6   7       54.09       36.89     11.44 o 
   6   6   7        0.15        5.41      5.64 o 
   7   6   7        9.92       25.46      7.31 o 
   8   6   7       57.81       67.70     18.40 o 
   9   6   7        0.80       -2.52      5.97 o 
  10   6   7        0.94        1.52     17.67 o 
  11   6   7       12.30       14.37      9.50 o 
  12   6   7       60.40       85.05     26.15 o 
   1   7   7      324.42      350.50     40.73 o 
   2   7   7        3.02        4.30      5.78 o 
   3   7   7       62.78       56.52     18.53 o 
   4   7   7       36.33       14.05      7.02 o 
   5   7   7      233.34      230.85     29.27 o 
   6   7   7       86.06       38.05     23.16 o 
   7   7   7       58.59       67.85     21.38 o 
   8   7   7        0.24      -10.67     18.19 o 
   9   7   7        1.07        5.21      8.65 o 
  10   7   7        0.18       -6.56     17.75 o 
   0   8   7      886.66      969.05    184.42 o 
   1   8   7      147.80      185.75     37.92 o 
   2   8   7       15.77       13.02     11.64 o 
   3   8   7        0.84       -7.16     22.41 o 
   4   8   7      117.84      180.43     46.09 o 
   5   8   7      113.12      121.19     38.50 o 
   6   8   7      166.27      290.40     77.04 o 
   7   8   7      113.38      124.17     36.01 o 
   8   8   7       11.43        3.11      7.78 o 
   9   8   7        0.00       17.54     17.41 o 
   1   9   7       19.97       16.60     34.36 o 
   2   9   7       67.36       82.34     27.87 o 
   3   9   7       49.54       48.09     30.33 o 
   4   9   7       22.21       34.41     20.72 o 
   5   9   7        8.88       -9.14     17.26 o 
   6   9   7        8.43       52.47     33.86 o 
   0   0   8      267.23      260.16     30.62 o 
   1   0   8     1856.20     1838.71     59.64 o 
   2   0   8     5677.20     5186.92    100.99 o 
   3   0   8        1.01        3.16      6.79 o 
   4   0   8       30.52       69.77     10.50 o 
   5   0   8      696.17      616.20     31.84 o 
   6   0   8      759.68      804.20     38.65 o 
   7   0   8      857.71      836.13     41.65 o 
   8   0   8      440.10      523.38     37.00 o 
   9   0   8       41.33       25.82     11.06 o 
  10   0   8     1432.10     1508.91     59.42 o 
  11   0   8      393.22      433.14     33.51 o 
  12   0   8      155.28      158.98     19.25 o 
  13   0   8       12.24       20.26     15.82 o 
  14   0   8       44.94       36.26     34.62 o 
  15   0   8       30.61       60.30     26.18 o 
   1   1   8      856.48      904.05     30.97 o 
   2   1   8    17013.92    16548.56    118.35 o 
   3   1   8      485.53      388.25     25.34 o 
   4   1   8      713.24      598.54     25.15 o 
   5   1   8      293.83      324.38     19.46 o 
   6   1   8      510.74      562.25     29.56 o 
   7   1   8      853.40      892.31     32.47 o 
   8   1   8      696.83      739.98     29.20 o 
   9   1   8       20.57       20.10      5.65 o 
  10   1   8       20.24       13.38      4.30 o 
  11   1   8      322.68      329.49     24.46 o 
  12   1   8       84.06      107.37     16.56 o 
  13   1   8        3.30       -8.62     12.77 o 
  14   1   8        1.50       -6.48      9.73 o 
  15   1   8        5.73        3.60     11.00 o 
   0   2   8      520.45      558.52     40.93 o 
   1   2   8     4721.00     4696.77     88.16 o 
   2   2   8      332.92      371.57     17.74 o 
   3   2   8     2272.14     2542.64     48.09 o 
   4   2   8       30.30       56.31      7.52 o 
   5   2   8       91.40       74.15     10.64 o 
   6   2   8       14.22       17.28      5.83 o 
   7   2   8        0.14        1.63      3.38 o 
   8   2   8      275.10      235.64     17.86 o 
   9   2   8      965.25     1061.02     42.66 o 
  10   2   8       23.94       27.33      9.25 o 
  11   2   8       14.19       11.15      5.06 o 
  12   2   8       63.13       64.25     11.14 o 
  13   2   8       23.04        5.76      7.51 o 
  14   2   8       24.68        8.02     28.35 o 
  15   2   8       28.76       -3.33     23.86 o 
   1   3   8     2101.30     2045.87     65.60 o 
   2   3   8     1231.37     1328.84     45.26 o 
   3   3   8     2733.67     3091.53     62.37 o 
   4   3   8      249.93      232.30     16.26 o 
   5   3   8     1197.68     1275.18     54.02 o 
   6   3   8      520.37      530.26     24.39 o 
   7   3   8       28.61       12.33      5.15 o 
   8   3   8      756.65      755.25     30.40 o 
   9   3   8        5.46        3.90      6.50 o 
  10   3   8      170.22      139.93     15.88 o 
  11   3   8       28.59        9.75      9.08 o 
  12   3   8       11.67        2.32      6.71 o 
  13   3   8       33.75       34.24     12.04 o 
  14   3   8      167.05      263.00     54.52 o 
   0   4   8     5797.96     4892.89    130.80 o 
   1   4   8      896.14      999.71     41.09 o 
   2   4   8     1711.24     2136.34     68.18 o 
   3   4   8       15.57       16.16      5.81 o 
   4   4   8        0.94       10.42      4.81 o 
   5   4   8      153.73      165.56     18.39 o 
   6   4   8      305.95      278.67     24.94 o 
   7   4   8       36.66       18.34      5.44 o 
   8   4   8        0.12        1.99      5.57 o 
   9   4   8       42.60       41.61      8.65 o 
  10   4   8       20.34       13.25      7.68 o 
  11   4   8      161.31      163.08     19.13 o 
  12   4   8        0.07        0.20     14.86 o 
  13   4   8       76.04       61.78     23.60 o 
  14   4   8        5.81        0.40     12.29 o 
   1   5   8      185.49      199.89     18.64 o 
   2   5   8        4.97       -4.60      4.91 o 
   3   5   8       22.80       33.61      7.06 o 
   4   5   8        0.13        6.62      5.15 o 
   5   5   8      111.20      165.15     17.47 o 
   6   5   8      245.25      221.25     31.63 o 
   7   5   8        1.56       -2.06      3.55 o 
   8   5   8      117.22      111.63     20.41 o 
   9   5   8       12.51       20.28     12.24 o 
  10   5   8       25.63       27.42      8.66 o 
  11   5   8      104.86      129.05     37.86 o 
  12   5   8       32.11       55.30     23.00 o 
  13   5   8        8.88       18.77      5.66 o 
   0   6   8        0.00       17.10     10.22 o 
   1   6   8       83.47      102.34     21.46 o 
   2   6   8       58.37       34.88      8.67 o 
   3   6   8        0.00        4.39      6.69 o 
   4   6   8        5.11       10.87      6.75 o 
   5   6   8        3.16       -0.54      4.54 o 
   6   6   8        2.44       -1.64      5.83 o 
   7   6   8       74.24       76.04     10.20 o 
   8   6   8        1.14       10.42      7.57 o 
   9   6   8        6.26       17.67     13.05 o 
  10   6   8       80.93       46.18     13.60 o 
  11   6   8        1.65      -10.65     19.55 o 
  12   6   8        3.06        0.76     18.81 o 
   1   7   8      378.95      415.40     47.98 o 
   2   7   8      400.27      424.50     44.80 o 
   3   7   8      197.91      219.66     35.27 o 
   4   7   8       22.86       10.16      5.42 o 
   5   7   8       61.05       40.05     12.64 o 
   6   7   8       86.92       67.24     21.22 o 
   7   7   8      272.75      257.99     46.46 o 
   8   7   8       24.99       17.22     10.48 o 
   9   7   8       11.62       -6.97     14.08 o 
  10   7   8        0.99      -15.24     17.81 o 
   0   8   8      318.28      356.96    107.99 o 
   1   8   8       34.42       15.75     17.52 o 
   2   8   8       46.59       54.97     23.65 o 
   3   8   8      151.05      152.12     45.80 o 
   4   8   8        9.48       46.25     17.74 o 
   5   8   8       36.75       18.76     17.92 o 
   6   8   8       51.81       60.05     26.72 o 
   7   8   8        1.22       -4.15     18.42 o 
   8   8   8       25.06        8.22     13.13 o 
   1   9   8       54.54       67.66     35.67 o 
   2   9   8       18.10        3.07     12.57 o 
   3   9   8        2.63        1.88     28.65 o 
   4   9   8        9.66       13.97     10.76 o 
   5   9   8        0.14       -0.86     17.91 o 
   1   1   9      935.58      927.97     33.52 o 
   2   1   9      146.15      136.66     13.13 o 
   3   1   9      969.72      896.63     37.89 o 
   4   1   9     4836.91     5020.32     76.24 o 
   5   1   9      233.24      244.82     17.41 o 
   6   1   9        7.52        6.13      4.16 o 
   7   1   9       39.87       28.66      5.26 o 
   8   1   9       38.82       35.95      6.31 o 
   9   1   9      350.71      362.35     23.33 o 
  10   1   9        7.37        7.50      5.38 o 
  11   1   9      222.97      194.25     18.05 o 
  12   1   9      171.49      179.54     24.08 o 
  13   1   9        3.81       10.65      9.69 o 
  14   1   9        0.24      -19.16     12.77 o 
  15   1   9        0.54       -1.03      9.00 o 
   0   2   9     1111.61     1149.60     61.20 o 
   1   2   9      805.13      849.48     34.50 o 
   2   2   9     1014.05     1160.73     41.57 o 
   3   2   9      351.92      326.73     19.29 o 
   4   2   9      377.68      447.85     24.59 o 
   5   2   9      253.06      329.74     23.26 o 
   6   2   9        6.34       -5.27      3.51 o 
   7   2   9       50.68       37.14      7.38 o 
   8   2   9      105.63       87.41     20.27 o 
   9   2   9       34.60       25.19      5.72 o 
  10   2   9     1928.35     2208.37     76.64 o 
  11   2   9      407.75      443.57     35.49 o 
  12   2   9       78.25       51.05     17.33 o 
  13   2   9        0.80       12.90     23.17 o 
  14   2   9        0.05       19.36     22.07 o 
   1   3   9     1837.21     1903.54     56.82 o 
   2   3   9     1777.21     1718.85     44.99 o 
   3   3   9     1025.62     1148.44     44.19 o 
   4   3   9      237.82      269.97     22.80 o 
   5   3   9      407.85      450.87     32.88 o 
   6   3   9      790.01      790.65     37.42 o 
   7   3   9      351.94      369.34     25.61 o 
   8   3   9      711.06      734.21     46.51 o 
   9   3   9      386.39      366.48     36.22 o 
  10   3   9      499.62      591.12     38.73 o 
  11   3   9       15.19       11.40      7.77 o 
  12   3   9        8.06        6.51      7.29 o 
  13   3   9       27.70       19.07     12.33 o 
  14   3   9      150.27      230.58     53.17 o 
   0   4   9     1659.12     1509.82     73.30 o 
   1   4   9     2434.99     2266.62     65.75 o 
   2   4   9     3398.60     3896.25    107.01 o 
   3   4   9      943.17     1146.96     53.55 o 
   4   4   9      410.91      413.03     27.03 o 
   5   4   9       75.94       95.01     14.69 o 
   6   4   9      254.27      270.19     26.99 o 
   7   4   9       12.98        6.98      4.69 o 
   8   4   9      262.00      334.05     28.19 o 
   9   4   9      337.91      382.30     29.92 o 
  10   4   9        2.58        5.54      6.56 o 
  11   4   9        1.62       12.20      8.74 o 
  12   4   9        0.60       -7.05     10.28 o 
  13   4   9       12.07       61.57     25.23 o 
   1   5   9       52.03       47.66     10.67 o 
   2   5   9       25.87       28.50      7.27 o 
   3   5   9       49.99       25.61      6.72 o 
   4   5   9      138.18      109.48     21.00 o 
   5   5   9        1.61       -2.02      5.96 o 
   6   5   9        9.26        3.19      6.17 o 
   7   5   9       34.79       22.17      7.48 o 
   8   5   9      185.86      250.29     28.74 o 
   9   5   9      205.89      247.14     28.00 o 
  10   5   9       46.16       15.24     28.45 o 
  11   5   9        1.93        2.78      3.98 o 
  12   5   9       21.91       16.65     13.32 o 
  13   5   9        6.75        6.40      8.32 o 
   0   6   9       89.83      201.10     36.52 o 
   1   6   9       93.42       90.83     16.18 o 
   2   6   9      753.16      973.50     58.69 o 
   3   6   9      164.25      174.55     23.41 o 
   4   6   9      156.74      158.88     21.39 o 
   5   6   9       11.69        8.28      6.15 o 
   6   6   9       26.90        5.45      9.98 o 
   7   6   9        0.05        9.32     12.08 o 
   8   6   9        0.57       -0.57      8.84 o 
   9   6   9        0.65       -8.26     12.10 o 
  10   6   9       93.97       84.49     20.25 o 
  11   6   9       15.08       63.05     20.70 o 
   1   7   9      438.59      485.01     51.29 o 
   2   7   9      297.51      317.39     41.09 o 
   3   7   9      293.85      363.88     39.69 o 
   4   7   9        2.05        2.50      3.52 o 
   5   7   9      106.37      113.93     31.26 o 
   6   7   9       49.08       63.20     21.94 o 
   7   7   9       18.46       20.49     14.49 o 
   8   7   9       26.16        2.40     24.17 o 
   9   7   9       30.67       46.84     18.65 o 
  10   7   9        3.13       12.74     18.34 o 
   0   8   9        0.03      -40.42     36.93 o 
   1   8   9      100.74      220.43     63.97 o 
   2   8   9      253.37      339.50     78.05 o 
   3   8   9        3.33      -10.34     25.79 o 
   4   8   9      134.32      130.88     40.98 o 
   5   8   9       11.52        5.20     13.35 o 
   6   8   9       70.25       55.40     49.79 o 
   7   8   9       10.21       29.03     14.32 o 
   8   8   9       37.72       57.59     24.06 o 
   1   9   9        6.52       -5.78     13.50 o 
   2   9   9       22.55        3.48     26.65 o 
   3   9   9      104.77      109.09     46.24 o 
   4   9   9        0.25        4.80     16.81 o 
   5   9   9        0.29       -1.04     13.95 o 
   0   0  10       10.95       12.94      9.43 o 
   1   0  10      126.73      131.69     17.80 o 
   2   0  10     1900.83     1845.02     67.45 o 
   3   0  10     1239.45     1147.28     53.62 o 
   4   0  10     3176.91     3340.97     85.11 o 
   5   0  10       97.95      124.21     14.45 o 
   6   0  10      287.53      274.24     23.02 o 
   7   0  10        4.20        1.75      3.98 o 
   8   0  10       18.87        6.26      6.05 o 
   9   0  10      331.30      374.17     39.54 o 
  10   0  10      716.45      683.61     55.59 o 
  11   0  10      504.37      510.54     50.39 o 
  12   0  10        0.46       -2.63      8.76 o 
  13   0  10       31.54      102.12     36.55 o 
  14   0  10      238.09      292.36     54.03 o 
  15   0  10       19.19       21.61     17.93 o 
   1   1  10       12.72        8.92      5.99 o 
   2   1  10      277.86      264.41     19.10 o 
   3   1  10      158.85      135.49     12.19 o 
   4   1  10     6654.50     6733.97     89.02 o 
   5   1  10     1753.35     1710.95     48.00 o 
   6   1  10       67.18       63.67      8.85 o 
   7   1  10       43.59       37.90      7.81 o 
   8   1  10      241.00      250.58     28.48 o 
   9   1  10      568.65      583.64     33.71 o 
  10   1  10     1281.66     1360.70     53.13 o 
  11   1  10       27.06       14.67      6.92 o 
  12   1  10       59.51       73.42     15.80 o 
  13   1  10       44.11       47.80     24.10 o 
  14   1  10        0.06        5.32     20.22 o 
  15   1  10        3.57       -1.72     12.35 o 
   0   2  10     2219.38     1952.96    103.22 o 
   1   2  10       17.04       15.75      4.77 o 
   2   2  10       28.57       34.52      7.73 o 
   3   2  10      927.09      963.98     34.97 o 
   4   2  10      447.84      554.48     28.25 o 
   5   2  10      239.93      240.95     16.11 o 
   6   2  10       90.49      109.03     14.40 o 
   7   2  10       20.13       23.16      7.33 o 
   8   2  10        0.53        5.80      4.75 o 
   9   2  10     1643.67     1846.01     67.17 o 
  10   2  10     1592.91     1761.24     80.02 o 
  11   2  10        0.00       -4.67      7.25 o 
  12   2  10       64.93       41.58     15.66 o 
  13   2  10       30.32       37.88     10.43 o 
  14   2  10        7.45       12.84     21.49 o 
   1   3  10     2879.94     2896.54     64.52 o 
   2   3  10      381.35      279.25     25.31 o 
   3   3  10       77.61       37.58      6.78 o 
   4   3  10     1264.23     1321.36     40.02 o 
   5   3  10      971.24     1159.90     45.21 o 
   6   3  10       16.13       26.03      4.24 o 
   7   3  10       29.15       22.17      6.27 o 
   8   3  10      215.91      288.77     24.21 o 
   9   3  10        4.03        3.43      7.22 o 
  10   3  10        1.84       -0.92     10.70 o 
  11   3  10       27.30       33.86     12.85 o 
  12   3  10      214.65      255.11     36.84 o 
  13   3  10      107.28      141.76     42.19 o 
  14   3  10        5.73       -5.59     12.82 o 
   0   4  10      662.65      795.89     59.75 o 
   1   4  10      364.28      234.21     20.93 o 
   2   4  10      154.24      122.62     16.83 o 
   3   4  10        0.56        4.54      7.57 o 
   4   4  10      742.15      720.31     36.15 o 
   5   4  10      540.27      558.52     31.15 o 
   6   4  10       33.57       29.42      5.44 o 
   7   4  10        5.59       -0.53      4.69 o 
   8   4  10      128.64      150.47     16.93 o 
   9   4  10        8.88       15.81      9.50 o 
  10   4  10        0.17        0.52      7.50 o 
  11   4  10        8.93        7.40      8.80 o 
  12   4  10      236.53      260.66     40.71 o 
  13   4  10        3.64      -15.72     23.96 o 
   1   5  10        1.21       -3.73      4.25 o 
   2   5  10      354.96      303.57     27.27 o 
   3   5  10      762.65      830.63     48.04 o 
   4   5  10       98.28       56.46     11.52 o 
   5   5  10       98.49      114.91     17.80 o 
   6   5  10      129.40       81.92     17.66 o 
   7   5  10      188.75      179.22     24.06 o 
   8   5  10      153.16      148.10     15.33 o 
   9   5  10       13.31        8.29      3.65 o 
  10   5  10        5.15        3.62     11.16 o 
  11   5  10        3.11        0.29     14.76 o 
  12   5  10       92.68      121.77     35.78 o 
   0   6  10      195.20      160.03     41.72 o 
   1   6  10       18.06       21.42      5.50 o 
   2   6  10      343.83      370.88     44.52 o 
   3   6  10      113.93      133.27     26.51 o 
   4   6  10        5.25       18.04     10.15 o 
   5   6  10       14.83        3.83      7.55 o 
   6   6  10       69.58       59.04     16.12 o 
   7   6  10       30.99       31.13     11.59 o 
   8   6  10       10.44        6.16      6.55 o 
   9   6  10       38.39       31.53     19.28 o 
  10   6  10       44.32       61.83     25.92 o 
  11   6  10        2.64       36.51     19.30 o 
   1   7  10      160.95      200.57     55.10 o 
   2   7  10       11.00       -5.27     11.20 o 
   3   7  10        6.41       -2.53     13.34 o 
   4   7  10      134.94      130.75     24.84 o 
   5   7  10        2.36       13.46     12.98 o 
   6   7  10       69.90       59.12     19.28 o 
   7   7  10       26.04       32.28     19.37 o 
   8   7  10      174.17      205.47     43.26 o 
   9   7  10       61.63       12.94     25.26 o 
  10   7  10       24.65       20.31     19.86 o 
   0   8  10        5.05      -41.64     37.72 o 
   1   8  10       10.07        5.37     11.64 o 
   2   8  10      168.44      240.11     65.69 o 
   3   8  10        1.26       31.95     29.40 o 
   4   8  10      122.31      131.91     41.17 o 
   5   8  10       45.62       62.59     24.78 o 
   6   8  10        9.94        8.59     19.81 o 
   7   8  10        1.66       17.05     10.00 o 
   8   8  10        4.28       -1.88      6.50 o 
   1   9  10        2.12       36.60     24.19 o 
   2   9  10        1.90      -27.47     20.65 o 
   3   9  10       22.73       -8.57     37.40 o 
   4   9  10        0.62        1.78     36.44 o 
   5   9  10        3.36        0.49      2.63 o 
   1   1  11      719.48      621.05     30.32 o 
   2   1  11     1952.90     1999.65     57.29 o 
   3   1  11     1542.32     1594.85     44.98 o 
   4   1  11      255.82      289.73     20.03 o 
   5   1  11      357.18      369.85     22.90 o 
   6   1  11      258.77      246.32     19.16 o 
   7   1  11      253.01      263.60     23.97 o 
   8   1  11      366.11      390.01     31.39 o 
   9   1  11      394.89      391.45     36.77 o 
  10   1  11     1002.35     1002.79     68.43 o 
  11   1  11       17.37       -2.38      6.76 o 
  12   1  11       48.75       62.65     32.38 o 
  13   1  11       83.18      155.01     42.86 o 
  14   1  11       27.10       10.28     23.52 o 
   0   2  11      321.06      306.37     33.69 o 
   1   2  11      153.72      161.44     16.18 o 
   2   2  11       39.50       33.85      6.44 o 
   3   2  11     2049.16     2403.29     58.33 o 
   4   2  11      118.15       97.56     13.17 o 
   5   2  11        3.25        1.22      2.56 o 
   6   2  11        4.37        4.15      2.67 o 
   7   2  11       25.04       20.27      6.51 o 
   8   2  11        1.59       -2.29      4.94 o 
   9   2  11      338.87      342.84     28.94 o 
  10   2  11      132.56      130.17     21.72 o 
  11   2  11        4.42        0.05      7.67 o 
  12   2  11        1.96       10.08      9.01 o 
  13   2  11       15.19       10.02     10.85 o 
  14   2  11       17.27        1.14     13.33 o 
   1   3  11     2002.52     2196.90     58.00 o 
   2   3  11     2637.26     2589.50     59.51 o 
   3   3  11      190.41      157.75     18.14 o 
   4   3  11      235.53      208.63     16.30 o 
   5   3  11       86.08       39.45     12.54 o 
   6   3  11        3.02        5.73      5.95 o 
   7   3  11        0.42        3.23      3.87 o 
   8   3  11        0.70       -1.75      4.71 o 
   9   3  11       35.73       36.03     10.86 o 
  10   3  11        0.77       -4.65      3.75 o 
  11   3  11       51.05       41.14     15.35 o 
  12   3  11       16.83       11.43      9.41 o 
  13   3  11        3.78       11.85     16.37 o 
  14   3  11        0.12      -19.45     25.00 o 
   0   4  11     1189.84     1572.57     71.41 o 
   1   4  11      247.97      260.43     21.65 o 
   2   4  11       12.79       34.27      6.83 o 
   3   4  11       10.90        8.21      4.10 o 
   4   4  11        2.30        0.07      7.41 o 
   5   4  11       19.07       16.28      5.44 o 
   6   4  11      610.69      693.38     30.88 o 
   7   4  11        0.00        6.41      8.47 o 
   8   4  11      310.80      371.17     30.74 o 
   9   4  11      777.62      910.92     68.10 o 
  10   4  11        2.85        4.45      5.77 o 
  11   4  11       80.57       90.55     22.27 o 
  12   4  11        0.56        3.00      8.07 o 
  13   4  11       14.07       34.64     25.25 o 
   1   5  11       12.92        5.37      5.40 o 
   2   5  11      546.71      581.51     42.70 o 
   3   5  11       83.22      107.49     17.73 o 
   4   5  11        7.51       20.10      6.36 o 
   5   5  11       28.87        3.74      4.78 o 
   6   5  11      116.50       93.52     15.68 o 
   7   5  11       42.99       24.50     10.42 o 
   8   5  11      441.46      421.14     26.65 o 
   9   5  11       24.70       27.75      8.34 o 
  10   5  11       18.79       14.25     10.54 o 
  11   5  11        3.47       -2.42      6.21 o 
  12   5  11        8.65       24.12     27.26 o 
   0   6  11     1088.95     1326.52    126.08 o 
   1   6  11      542.69      578.79     49.96 o 
   2   6  11        7.93       11.26     10.00 o 
   3   6  11        9.61       -5.71     14.43 o 
   4   6  11       20.44       12.41      4.53 o 
   5   6  11      495.49      534.13     45.92 o 
   6   6  11       35.03       28.57     10.01 o 
   7   6  11       93.96       92.93     19.59 o 
   8   6  11        0.90        8.39     19.80 o 
   9   6  11        1.22        6.19     12.54 o 
  10   6  11       16.20        5.29      6.61 o 
  11   6  11        7.94       11.68     14.29 o 
   1   7  11        3.09       -1.92     13.72 o 
   2   7  11        4.68       11.87      8.98 o 
   3   7  11       62.18       72.85     20.11 o 
   4   7  11       17.17       25.86     16.29 o 
   5   7  11      123.86      146.77     33.42 o 
   6   7  11       19.93       12.47     19.84 o 
   7   7  11        3.14       -6.22      7.58 o 
   8   7  11       10.20       24.81     11.95 o 
   9   7  11        1.68       14.90     14.83 o 
   0   8  11      119.91      114.11     62.57 o 
   1   8  11        5.05       -8.14     48.16 o 
   2   8  11       79.29      127.12     45.46 o 
   3   8  11      143.33      148.70     55.70 o 
   4   8  11        0.17       -3.61      8.60 o 
   5   8  11       79.87       86.30     27.04 o 
   6   8  11       93.14      140.21     32.17 o 
   7   8  11       15.40       -9.22     21.36 o 
   1   9  11       10.99        5.84     28.49 o 
   2   9  11        2.28       31.52     40.22 o 
   3   9  11       19.51       48.07     26.48 o 
   4   9  11        8.68      -12.18     27.18 o 
   0   0  12     1092.28     1211.37    116.31 o 
   1   0  12      107.97      119.31     18.54 o 
   2   0  12        1.96        0.15      5.73 o 
   3   0  12     5419.96     5979.46    134.71 o 
   4   0  12       69.19       97.34     16.73 o 
   5   0  12      245.85      284.27     26.51 o 
   6   0  12     1002.37     1158.59     42.44 o 
   7   0  12        9.06        3.17      6.43 o 
   8   0  12     1008.03     1021.26     52.67 o 
   9   0  12      451.60      534.95     40.09 o 
  10   0  12       72.68       82.38     19.46 o 
  11   0  12       56.02       55.70     15.51 o 
  12   0  12       29.54        6.20     22.16 o 
  13   0  12       19.02       -0.85     15.07 o 
  14   0  12      117.25      116.95     62.92 o 
   1   1  12      242.65      274.33     19.98 o 
   2   1  12     1545.63     1415.03     53.94 o 
   3   1  12     4082.51     4136.95     76.87 o 
   4   1  12      158.30      174.66     14.01 o 
   5   1  12      468.45      518.09     22.38 o 
   6   1  12      108.14       93.88     11.07 o 
   7   1  12      365.93      384.93     25.77 o 
   8   1  12      436.72      429.09     33.67 o 
   9   1  12     1220.31     1281.61     66.98 o 
  10   1  12        0.08        2.51      4.76 o 
  11   1  12      178.49      197.45     41.15 o 
  12   1  12       89.01      105.40     38.53 o 
  13   1  12        2.07       -5.82     10.03 o 
  14   1  12       19.49       37.03     22.01 o 
   0   2  12       33.08       47.28     11.95 o 
   1   2  12       19.93       11.51      4.90 o 
   2   2  12      196.85      182.92     16.45 o 
   3   2  12      716.97      788.82     35.03 o 
   4   2  12       53.82       40.28      8.47 o 
   5   2  12       52.03       34.39      6.76 o 
   6   2  12       97.52       84.85     12.38 o 
   7   2  12       14.05       16.58      3.51 o 
   8   2  12       12.00       14.08      4.39 o 
   9   2  12       21.47       16.01     13.10 o 
  10   2  12       61.01       85.16     19.35 o 
  11   2  12        4.55       22.18     16.88 o 
  12   2  12        0.20       -1.03     11.61 o 
  13   2  12       17.27       22.49     10.33 o 
  14   2  12        3.67      -21.08     15.47 o 
   1   3  12     2107.57     2172.20     61.75 o 
   2   3  12       37.18       44.89      7.45 o 
   3   3  12      557.34      612.39     31.84 o 
   4   3  12       84.48      119.25     12.01 o 
   5   3  12      597.45      658.43     34.35 o 
   6   3  12       27.01       26.72      6.62 o 
   7   3  12       43.14       21.64      7.24 o 
   8   3  12      404.23      415.28     37.95 o 
   9   3  12      104.17       96.37     18.30 o 
  10   3  12       20.39        6.04      9.70 o 
  11   3  12        7.23        9.25      9.79 o 
  12   3  12        4.00       30.59     13.80 o 
  13   3  12       27.46       13.30      8.15 o 
   0   4  12      477.54      590.31     44.43 o 
   1   4  12       94.60       91.60     12.59 o 
   2   4  12        9.32        1.80      2.92 o 
   3   4  12        1.31        8.91      7.19 o 
   4   4  12      127.31      120.04     16.41 o 
   5   4  12       76.19       81.17     12.30 o 
   6   4  12      230.77      257.03     30.14 o 
   7   4  12       31.50       24.37      7.86 o 
   8   4  12        0.01        4.88      7.89 o 
   9   4  12      101.52       94.44     22.21 o 
  10   4  12        0.29        0.03     14.71 o 
  11   4  12       75.78       91.73     21.43 o 
  12   4  12        1.70       -6.30      6.94 o 
  13   4  12        0.18       16.32     19.94 o 
   1   5  12      967.16      955.84     48.48 o 
   2   5  12        5.45        4.79      6.13 o 
   3   5  12       18.23       -4.19      5.17 o 
   4   5  12        6.94        1.54      6.08 o 
   5   5  12      321.73      382.01     38.23 o 
   6   5  12        9.49        0.79      3.62 o 
   7   5  12        8.72       19.07      7.19 o 
   8   5  12       26.13       28.76      9.26 o 
   9   5  12        0.02        5.23      7.57 o 
  10   5  12        0.53       17.96     13.27 o 
  11   5  12        1.23       10.37     13.21 o 
  12   5  12        6.50       35.36     34.23 o 
   0   6  12     2106.57     2136.66    118.20 o 
   1   6  12      627.69      680.23     54.08 o 
   2   6  12        2.16       15.09      8.32 o 
   3   6  12      402.92      545.03     50.67 o 
   4   6  12       23.00       20.04      6.64 o 
   5   6  12       43.06       39.21     11.73 o 
   6   6  12      185.60      161.16     27.59 o 
   7   6  12       64.52       47.52     11.91 o 
   8   6  12        0.01       -3.69     12.50 o 
   9   6  12      119.61      120.83     30.64 o 
  10   6  12        0.69        2.77     19.02 o 
  11   6  12        4.01       -3.13     11.05 o 
   1   7  12       15.81       13.78     14.64 o 
   2   7  12       17.57       11.28      7.51 o 
   3   7  12        0.06      -11.56     10.79 o 
   4   7  12       16.33        5.67     11.17 o 
   5   7  12       35.04       19.22     14.86 o 
   6   7  12       44.14       38.17     19.11 o 
   7   7  12       92.81      100.78     30.18 o 
   8   7  12        6.76       33.95     17.85 o 
   9   7  12        0.37        9.80     10.72 o 
   0   8  12       47.14       57.03     40.93 o 
   1   8  12       12.54       19.73     17.27 o 
   2   8  12        0.26       -4.39     43.96 o 
   3   8  12        8.36       -2.73     12.88 o 
   4   8  12        0.22      -15.31     16.29 o 
   5   8  12       10.15       31.94     21.45 o 
   6   8  12        5.49      -19.11     13.30 o 
   7   8  12        1.79      -19.91     23.86 o 
   1   9  12       12.02       37.81     26.37 o 
   2   9  12        1.48       -3.61     39.35 o 
   3   9  12       13.57       -4.30     34.10 o 
   1   1  13      502.62      477.78     27.42 o 
   2   1  13      213.80      224.51     20.44 o 
   3   1  13      235.05      222.47     19.82 o 
   4   1  13       14.76       10.37      3.83 o 
   5   1  13        7.11        2.96      3.22 o 
   6   1  13       30.20       41.96      6.76 o 
   7   1  13        0.66       -3.97      5.37 o 
   8   1  13      528.91      519.80     37.17 o 
   9   1  13       33.96       17.46      5.41 o 
  10   1  13      205.25      166.96     24.33 o 
  11   1  13        7.13        1.91      9.33 o 
  12   1  13       78.00      113.96     43.31 o 
  13   1  13        0.64       19.19     39.43 o 
  14   1  13        4.77       10.97     19.00 o 
   0   2  13      157.60      134.19     25.00 o 
   1   2  13      790.90      821.96     39.28 o 
   2   2  13      502.59      505.63     29.99 o 
   3   2  13     1045.64     1087.89     52.34 o 
   4   2  13      132.71      120.16     12.41 o 
   5   2  13       49.08       37.89      6.49 o 
   6   2  13        4.59       12.33      5.42 o 
   7   2  13       84.80       85.72     14.67 o 
   8   2  13        2.01       -0.63      6.34 o 
   9   2  13       27.47       19.09      8.28 o 
  10   2  13      534.54      538.06     61.63 o 
  11   2  13        3.13        3.74     20.00 o 
  12   2  13       26.10       49.12     20.35 o 
  13   2  13        1.21       37.81     14.92 o 
  14   2  13        0.11        6.10     15.72 o 
   1   3  13       77.13       32.68     15.44 o 
   2   3  13      337.94      421.99     25.68 o 
   3   3  13     1234.19     1210.13     35.73 o 
   4   3  13      284.50      235.88     17.18 o 
   5   3  13       45.48       57.86      9.86 o 
   6   3  13      282.24      284.09     22.35 o 
   7   3  13       13.36        9.37      5.62 o 
   8   3  13      253.68      322.12     34.66 o 
   9   3  13        0.09       -6.91      4.61 o 
  10   3  13       16.96        6.98     12.17 o 
  11   3  13       24.46       30.57     15.08 o 
  12   3  13        2.49       18.69     14.63 o 
  13   3  13        6.73      -15.53     17.89 o 
   0   4  13       95.99       73.43     15.00 o 
   1   4  13       87.47      130.72     15.32 o 
   2   4  13      247.39      224.65     18.82 o 
   3   4  13      112.50       81.88     13.73 o 
   4   4  13       45.90       47.71      8.79 o 
   5   4  13       97.77      104.49     14.90 o 
   6   4  13       34.05       39.27     10.20 o 
   7   4  13        0.15        1.95      5.66 o 
   8   4  13       41.86       50.30     11.60 o 
   9   4  13      146.56      151.01     21.39 o 
  10   4  13        2.12       11.81      9.65 o 
  11   4  13       35.49       55.59     21.28 o 
  12   4  13       60.42       56.86     16.01 o 
   1   5  13     1576.12     1622.16     63.71 o 
   2   5  13       50.35       70.30     16.21 o 
   3   5  13      220.06      238.87     31.87 o 
   4   5  13        4.15        7.19      8.72 o 
   5   5  13        7.93        4.06      8.50 o 
   6   5  13        0.26       -3.40      6.56 o 
   7   5  13      209.49      223.14     44.71 o 
   8   5  13        7.18       -6.38      4.34 o 
   9   5  13        3.52       -8.31      9.50 o 
  10   5  13       15.28       43.92     29.61 o 
  11   5  13       14.11       52.92     19.63 o 
  12   5  13        4.35       -0.42     14.74 o 
   0   6  13      815.05      892.73     76.26 o 
   1   6  13      487.19      428.34     44.67 o 
   2   6  13      472.15      499.75     48.31 o 
   3   6  13       19.42       23.39      8.44 o 
   4   6  13      168.61      233.89     35.43 o 
   5   6  13       69.19       53.49     14.15 o 
   6   6  13      132.35      134.57     29.89 o 
   7   6  13       10.81        3.83     25.28 o 
   8   6  13       17.97       44.85     20.85 o 
   9   6  13       13.37        0.51      9.94 o 
  10   6  13       83.21      103.91     26.77 o 
   1   7  13        4.80       35.11     19.07 o 
   2   7  13       14.10       18.49     12.04 o 
   3   7  13      178.24      217.17     37.59 o 
   4   7  13        0.38        3.36      8.26 o 
   5   7  13        0.39        9.72     12.94 o 
   6   7  13        4.11       -2.20     14.95 o 
   7   7  13        0.08      -19.18     27.27 o 
   8   7  13        1.22      -15.40     22.21 o 
   9   7  13        2.84        6.44     20.98 o 
   0   8  13       28.07       35.06     38.18 o 
   1   8  13       17.78        6.33     45.35 o 
   2   8  13       37.06        1.90     21.61 o 
   3   8  13        3.73      -11.93     19.41 o 
   4   8  13       48.85       52.22     26.00 o 
   5   8  13       93.16       77.11     29.43 o 
   6   8  13       16.98       10.00      7.49 o 
   1   9  13        9.03        6.96     59.15 o 
   2   9  13       20.61       42.61     29.58 o 
   0   0  14     2650.96     2401.42    186.11 o 
   1   0  14      391.45      451.92     39.90 o 
   2   0  14      383.51      356.78     35.81 o 
   3   0  14      229.85      215.67     27.31 o 
   4   0  14      197.36      228.79     30.55 o 
   5   0  14       30.44       25.66      6.24 o 
   6   0  14      347.67      365.26     31.07 o 
   7   0  14      383.65      464.55     34.91 o 
   8   0  14       44.37       31.04      8.76 o 
   9   0  14        3.31        1.95      4.23 o 
  10   0  14     4879.48     4959.43    257.51 o 
  11   0  14       95.86      102.52     55.16 o 
  12   0  14      171.09      147.56     66.38 o 
  13   0  14      198.84      270.43     98.07 o 
  14   0  14        1.54       29.66     25.56 o 
   1   1  14      209.75      191.94     18.07 o 
   2   1  14     4472.47     4802.45     99.38 o 
   3   1  14        6.05        5.59      1.95 o 
   4   1  14     1424.75     1422.43     49.43 o 
   5   1  14       14.67        4.47      5.47 o 
   6   1  14       46.35       57.87      9.18 o 
   7   1  14       22.85       23.22      5.52 o 
   8   1  14      926.27      854.15     49.38 o 
   9   1  14      282.32      282.56     28.35 o 
  10   1  14      628.12      603.60     51.47 o 
  11   1  14        4.35        2.04     15.26 o 
  12   1  14       17.77       51.65     29.40 o 
  13   1  14       27.43        4.78     20.11 o 
  14   1  14       12.36       15.98     21.08 o 
   0   2  14      459.87      515.06     43.55 o 
   1   2  14      374.10      362.58     26.98 o 
   2   2  14        4.22        6.26      3.89 o 
   3   2  14      118.50       84.60     17.07 o 
   4   2  14      187.53      205.10     21.47 o 
   5   2  14       35.55       31.87     11.67 o 
   6   2  14       15.78       11.16      5.77 o 
   7   2  14        0.83        2.92      4.68 o 
   8   2  14      210.82      262.49     32.23 o 
   9   2  14       43.88       22.51      9.50 o 
  10   2  14      326.97      433.01     56.07 o 
  11   2  14       10.83      -11.59     19.14 o 
  12   2  14        6.87       -1.80     15.35 o 
  13   2  14        0.00        8.69     13.82 o 
   1   3  14       74.42       73.15     12.36 o 
   2   3  14     2065.13     2098.42     60.56 o 
   3   3  14      123.87      122.36     12.69 o 
   4   3  14      343.90      341.05     23.50 o 
   5   3  14       53.98       51.22     10.94 o 
   6   3  14       52.84       63.27     11.52 o 
   7   3  14       41.44       32.53     11.94 o 
   8   3  14      490.02      587.93     49.11 o 
   9   3  14        5.30        3.47     11.02 o 
  10   3  14       11.27       -0.65      7.67 o 
  11   3  14        1.28       29.31     19.45 o 
  12   3  14        2.53        3.16     14.83 o 
  13   3  14       12.88       34.11     15.56 o 
   0   4  14      612.52      544.44     48.26 o 
   1   4  14       16.75       10.41      5.26 o 
   2   4  14     1004.32     1149.74     48.44 o 
   3   4  14       13.74       23.94      5.33 o 
   4   4  14       25.26       15.15      3.22 o 
   5   4  14        0.73       -5.07      6.57 o 
   6   4  14       19.49        9.42      7.76 o 
   7   4  14       27.78       28.25     10.43 o 
   8   4  14       20.56       21.17      9.70 o 
   9   4  14        1.90        1.50      9.61 o 
  10   4  14        5.15       -2.32     11.03 o 
  11   4  14        3.95       17.06     15.31 o 
  12   4  14       12.31       20.04     18.69 o 
   1   5  14       16.54       12.81      5.81 o 
   2   5  14      322.19      338.74     34.10 o 
   3   5  14      346.81      352.85     39.82 o 
   4   5  14       23.63       -1.96      8.34 o 
   5   5  14        3.75       15.61      7.80 o 
   6   5  14      129.71      104.45     10.47 o 
   7   5  14        1.11        2.74      8.71 o 
   8   5  14      226.50      268.66     36.20 o 
   9   5  14        7.44       25.71     14.88 o 
  10   5  14        7.07        0.08     20.75 o 
  11   5  14        0.05      -11.21     21.10 o 
   0   6  14     1089.85     1243.96     82.89 o 
   1   6  14       58.48       95.25     21.18 o 
   2   6  14      821.03      738.04     59.59 o 
   3   6  14        0.00        2.35      7.70 o 
   4   6  14      428.49      417.70     46.84 o 
   5   6  14        9.40        0.68     14.78 o 
   6   6  14      143.68      151.66     31.83 o 
   7   6  14       19.37       19.37     24.87 o 
   8   6  14       48.97       54.73     29.13 o 
   9   6  14       18.45       65.80     27.48 o 
  10   6  14       64.01      101.36     33.88 o 
   1   7  14        4.82        2.05     11.38 o 
   2   7  14       10.86       11.19     18.55 o 
   3   7  14      110.12      161.80     40.33 o 
   4   7  14        5.78       26.64     17.13 o 
   5   7  14       62.62       87.37     28.36 o 
   6   7  14        4.74       -4.26     12.31 o 
   7   7  14       15.77       42.91     19.53 o 
   8   7  14       50.46       95.02     33.32 o 
   0   8  14        0.01       27.29     34.68 o 
   1   8  14       74.64       30.72     22.28 o 
   2   8  14       26.77       56.88     33.95 o 
   3   8  14        8.37       34.92     16.86 o 
   4   8  14       42.00       46.11     21.53 o 
   5   8  14        5.38        4.03      5.32 o 
   6   8  14       15.48        6.94      9.88 o 
   1   1  15       50.90       57.65      9.82 o 
   2   1  15       36.33       42.57      9.45 o 
   3   1  15      462.62      495.50     30.51 o 
   4   1  15      700.87      792.99     38.75 o 
   5   1  15     1323.17     1395.50     51.62 o 
   6   1  15      476.39      495.23     30.42 o 
   7   1  15      140.39      162.74     17.31 o 
   8   1  15       63.75       45.69      8.58 o 
   9   1  15        4.74        4.39      9.99 o 
  10   1  15        7.44       19.05      8.49 o 
  11   1  15      247.57      309.98     71.32 o 
  12   1  15        2.87       25.75     24.67 o 
  13   1  15       27.38       71.12     29.00 o 
   0   2  15       38.17       32.56     10.69 o 
   1   2  15      146.65       91.29     12.85 o 
   2   2  15       52.06       40.92      8.24 o 
   3   2  15        0.08       -1.46      4.11 o 
   4   2  15       52.79       30.22     14.53 o 
   5   2  15       66.15       54.54      8.00 o 
   6   2  15       95.14       76.63     12.79 o 
   7   2  15      121.28      118.34     18.23 o 
   8   2  15        0.22        5.66      3.99 o 
   9   2  15      144.86      157.69     25.72 o 
  10   2  15      621.70      598.78     74.83 o 
  11   2  15       25.71       32.78     18.27 o 
  12   2  15       28.25       26.45     19.16 o 
  13   2  15        1.96        4.65     17.82 o 
   1   3  15      496.66      447.45     30.62 o 
   2   3  15      757.59      801.96     40.20 o 
   3   3  15      122.19      177.84     16.80 o 
   4   3  15       30.63       20.90      9.83 o 
   5   3  15      215.00      236.50     26.57 o 
   6   3  15        0.19       -0.05      4.77 o 
   7   3  15        4.93       -1.17      9.54 o 
   8   3  15      357.40      275.87     31.86 o 
   9   3  15       21.72       19.45      7.48 o 
  10   3  15       63.25       39.67     12.90 o 
  11   3  15       63.00       85.33     29.51 o 
  12   3  15       17.39        9.29     12.27 o 
   0   4  15       15.51        6.33      7.28 o 
   1   4  15       12.30        9.17      5.38 o 
   2   4  15      185.35      158.42     17.32 o 
   3   4  15       49.15       41.42      8.05 o 
   4   4  15       51.41       67.24     11.39 o 
   5   4  15        9.00        0.95      5.26 o 
   6   4  15       86.54      119.54     18.46 o 
   7   4  15        0.00        0.51      8.00 o 
   8   4  15      140.70      150.47     23.04 o 
   9   4  15        3.26      -10.62      7.55 o 
  10   4  15        8.77       15.01     15.68 o 
  11   4  15       41.19       51.51     19.83 o 
  12   4  15       14.71      -20.10     13.40 o 
   1   5  15      662.39      685.26     42.12 o 
   2   5  15      582.09      582.26     44.85 o 
   3   5  15       44.90       38.80     15.71 o 
   4   5  15       59.43       47.88     11.25 o 
   5   5  15        0.16       -0.36      5.95 o 
   6   5  15        0.96       -2.20      3.11 o 
   7   5  15       31.15       10.61     17.83 o 
   8   5  15       26.80       10.52     11.79 o 
   9   5  15        1.32      -11.52     12.35 o 
  10   5  15       53.68       24.43     24.47 o 
  11   5  15       10.14       -1.73     11.71 o 
   0   6  15        6.46      130.61     29.11 o 
   1   6  15      246.10      278.95     39.77 o 
   2   6  15      621.01      650.66     55.72 o 
   3   6  15       80.12      134.80     26.84 o 
   4   6  15       80.25       55.05     17.26 o 
   5   6  15      160.81      147.85     31.97 o 
   6   6  15        0.48        2.21      9.16 o 
   7   6  15       25.96       30.09     27.81 o 
   8   6  15       23.26        0.81     21.78 o 
   9   6  15        0.01       -3.06      8.63 o 
  10   6  15       62.26       51.11     27.31 o 
   1   7  15        4.86        2.29      9.78 o 
   2   7  15       44.63       42.74     17.31 o 
   3   7  15        2.82      -21.18     24.07 o 
   4   7  15        0.94       15.36     13.88 o 
   5   7  15       22.66        3.15      6.33 o 
   6   7  15        4.66       -2.47     12.25 o 
   7   7  15        2.28       -3.93     16.02 o 
   8   7  15        2.09      -12.61     14.60 o 
   0   8  15        1.08      -17.70     29.71 o 
   1   8  15        5.11       -0.64     15.30 o 
   2   8  15        7.19      -45.33     30.22 o 
   3   8  15        9.84       12.40     24.44 o 
   4   8  15       50.04       36.14     20.88 o 
   5   8  15        0.00      -16.11     12.03 o 
   0   0  16      254.51      353.54     55.13 o 
   1   0  16      158.99      201.43     32.87 o 
   2   0  16      183.37      197.13     27.97 o 
   3   0  16     1824.71     2017.98     90.77 o 
   4   0  16        0.44       18.22      9.52 o 
   5   0  16      687.34      725.30     41.95 o 
   6   0  16        4.48        0.35      4.56 o 
   7   0  16        6.50        2.26      2.71 o 
   8   0  16      309.39      314.72     21.36 o 
   9   0  16       70.31       54.35      7.96 o 
  10   0  16        0.25        3.21     18.03 o 
  11   0  16      144.56      219.76     85.83 o 
  12   0  16      231.26      362.34    117.07 o 
  13   0  16        6.12       -7.75     25.07 o 
   1   1  16        3.71        7.46      4.22 o 
   2   1  16        0.98       -0.21      3.53 o 
   3   1  16       99.88       89.57     12.79 o 
   4   1  16       86.32      111.48     13.40 o 
   5   1  16       14.77        4.92      5.10 o 
   6   1  16      200.53      243.66     18.55 o 
   7   1  16       10.62        9.64      6.67 o 
   8   1  16       52.59       59.07     10.60 o 
   9   1  16      200.50      156.73     22.82 o 
  10   1  16       14.44        6.99     15.23 o 
  11   1  16        6.99       -4.47     27.98 o 
  12   1  16        8.62       -0.52     39.26 o 
  13   1  16        0.51       14.38     21.99 o 
   0   2  16        1.69       -2.60      7.23 o 
   1   2  16      330.80      370.29     27.69 o 
   2   2  16       27.22       11.94      3.62 o 
   3   2  16      136.04      144.20     17.29 o 
   4   2  16       45.66       14.85      6.84 o 
   5   2  16       27.20       14.53      5.46 o 
   6   2  16        1.42        2.25      2.87 o 
   7   2  16      201.69      271.40     28.08 o 
   8   2  16        6.60        5.20      6.22 o 
   9   2  16       32.16       43.22     12.95 o 
  10   2  16        0.84       -6.28      9.73 o 
  11   2  16        1.61       18.75      9.69 o 
  12   2  16        0.09       -5.80     21.35 o 
  13   2  16        4.12        7.64     14.22 o 
   1   3  16      344.26      355.83     28.15 o 
   2   3  16       69.11       69.88     10.16 o 
   3   3  16       50.73       29.86      7.11 o 
   4   3  16       96.53      101.20     24.93 o 
   5   3  16      123.29      170.60     22.97 o 
   6   3  16        0.11       -1.19      5.37 o 
   7   3  16       70.45       34.01     15.92 o 
   8   3  16       30.92       57.55     22.96 o 
   9   3  16       91.79      137.27     24.75 o 
  10   3  16       21.39        8.80     10.38 o 
  11   3  16        2.73       -1.22     14.66 o 
  12   3  16       33.16       16.04     18.43 o 
   0   4  16      212.02      186.78     33.05 o 
   1   4  16      276.94      258.14     26.49 o 
   2   4  16       47.76       49.34      9.53 o 
   3   4  16       50.04       42.09      7.32 o 
   4   4  16       87.30       88.11     13.24 o 
   5   4  16       27.84        9.23      6.31 o 
   6   4  16       69.34       59.28     12.99 o 
   7   4  16        0.04       -2.56     13.57 o 
   8   4  16       19.56       19.31      9.12 o 
   9   4  16       12.60        5.30     12.94 o 
  10   4  16       10.66       19.76     29.40 o 
  11   4  16       11.62       -4.20     12.08 o 
   1   5  16      326.28      348.18     30.05 o 
   2   5  16      144.51      114.18     16.14 o 
   3   5  16      219.84      229.61     28.38 o 
   4   5  16      119.13      126.93     21.22 o 
   5   5  16       72.73       78.91     14.27 o 
   6   5  16       16.62       20.15      8.98 o 
   7   5  16       10.40       20.73      8.93 o 
   8   5  16       22.52       18.89     13.07 o 
   9   5  16       73.71       64.82     25.66 o 
  10   5  16        4.87        5.90     14.61 o 
   0   6  16      146.03      170.18     30.77 o 
   1   6  16        1.97        8.38      8.29 o 
   2   6  16      184.78      242.20     37.42 o 
   3   6  16       94.44       94.89     29.61 o 
   4   6  16       52.54       39.02     19.46 o 
   5   6  16       35.37       22.98     25.70 o 
   6   6  16       43.97       46.50     21.32 o 
   7   6  16       13.15       20.18     16.33 o 
   8   6  16       96.73      128.93     36.30 o 
   9   6  16       33.33       -0.05      3.74 o 
   1   7  16       78.57       70.94     23.30 o 
   2   7  16       49.78       81.80     26.04 o 
   3   7  16       36.55       11.92     24.85 o 
   4   7  16       46.10       50.72     17.27 o 
   5   7  16        0.20       -4.45      9.48 o 
   6   7  16        2.84       -6.37     13.40 o 
   7   7  16       22.93       12.02     27.43 o 
   0   8  16       11.95       99.38     65.39 o 
   1   8  16        0.40       -7.37     35.43 o 
   2   8  16       35.16       10.80     11.17 o 
   3   8  16        2.35        3.21      8.23 o 
   4   8  16        1.47        1.96     14.87 o 
   1   1  17        1.39        4.98      3.68 o 
   2   1  17       45.72       40.15      9.09 o 
   3   1  17      398.05      419.12     30.06 o 
   4   1  17      543.92      618.17     33.27 o 
   5   1  17       65.55       63.95      9.54 o 
   6   1  17        0.66        3.98      5.24 o 
   7   1  17      118.50      119.63     15.47 o 
   8   1  17      546.44      535.97     35.63 o 
   9   1  17      291.17      287.10     39.07 o 
  10   1  17      268.89      284.07     67.58 o 
  11   1  17       76.00       55.04     26.62 o 
  12   1  17        0.60       -7.83     15.58 o 
   0   2  17       35.88       37.63     11.31 o 
   1   2  17       10.07       12.74      3.97 o 
   2   2  17       75.69       71.45      9.88 o 
   3   2  17      394.61      445.24     35.40 o 
   4   2  17        5.62        2.36      4.68 o 
   5   2  17      306.66      301.81     25.08 o 
   6   2  17        1.39        6.59      4.81 o 
   7   2  17       45.62       50.24     13.88 o 
   8   2  17      122.71      136.16     23.63 o 
   9   2  17       31.07       29.80     15.51 o 
  10   2  17       16.28       51.07     23.60 o 
  11   2  17       70.02      139.34     35.23 o 
  12   2  17        1.05       13.13     17.54 o 
   1   3  17     1318.80     1287.55     55.01 o 
   2   3  17        1.26        2.22      8.18 o 
   3   3  17       64.84       53.12      9.36 o 
   4   3  17      350.77      330.07     46.54 o 
   5   3  17       46.52       20.44      4.01 o 
   6   3  17        5.64        0.26      3.91 o 
   7   3  17        1.08       -4.00      8.87 o 
   8   3  17       41.66       15.70     10.72 o 
   9   3  17       33.50       41.17     13.21 o 
  10   3  17        1.99       -4.67      3.11 o 
  11   3  17        2.91      -14.87      9.91 o 
  12   3  17        2.86       25.94     18.85 o 
   0   4  17      664.48      713.08     64.61 o 
   1   4  17     1399.64     1559.84     63.33 o 
   2   4  17        2.99        1.62      4.41 o 
   3   4  17        6.87       16.54      5.34 o 
   4   4  17       69.84       57.78     10.74 o 
   5   4  17      182.84      165.66     25.94 o 
   6   4  17       19.26       16.59      7.12 o 
   7   4  17      192.11      167.82     27.42 o 
   8   4  17       24.66       13.97     12.62 o 
   9   4  17      117.28      101.32     27.23 o 
  10   4  17       19.84       27.43     21.14 o 
  11   4  17       34.39       -6.92     27.79 o 
   1   5  17       59.77       73.38     15.37 o 
   2   5  17      182.82      172.21     20.20 o 
   3   5  17        0.53       -0.74      5.63 o 
   4   5  17       22.91       22.74      8.69 o 
   5   5  17       84.55       71.75     19.97 o 
   6   5  17       45.82       35.71     19.52 o 
   7   5  17        0.77      -28.38     18.92 o 
   8   5  17       42.21       46.57     24.54 o 
   9   5  17        3.09      -25.55     17.26 o 
  10   5  17       71.96      103.06     34.51 o 
   0   6  17       39.97       11.75     14.81 o 
   1   6  17       14.54       17.44      8.51 o 
   2   6  17        1.23        2.91     10.74 o 
   3   6  17        2.63       11.06      9.75 o 
   4   6  17        1.63       12.85      9.84 o 
   5   6  17       67.98       49.23     17.44 o 
   6   6  17       30.48       32.51     15.90 o 
   7   6  17        1.32       -4.43     11.86 o 
   8   6  17        9.13       13.16     17.28 o 
   9   6  17        0.34       19.06     11.31 o 
   1   7  17        0.59       -0.38     10.80 o 
   2   7  17        3.19        1.94      8.88 o 
   3   7  17       41.31       42.02     19.16 o 
   4   7  17       31.57        8.84      9.17 o 
   5   7  17       10.29       -8.56      9.87 o 
   6   7  17        0.98      -11.94     15.20 o 
   0   8  17       45.68       43.88     40.13 o 
   1   8  17        2.57        2.67     13.70 o 
   2   8  17       24.78       15.82     70.34 o 
   3   8  17       27.23       19.16     24.55 o 
   0   0  18      429.48      576.37     77.33 o 
   1   0  18      657.24      751.53     61.13 o 
   2   0  18       24.60       18.82     14.66 o 
   3   0  18        0.31       -3.77      8.40 o 
   4   0  18       37.80       26.54     13.02 o 
   5   0  18        7.49       10.23      8.33 o 
   6   0  18      281.62      313.00     27.76 o 
   7   0  18        6.47       10.06      3.53 o 
   8   0  18       71.84       64.95     12.07 o 
   9   0  18      372.46      359.16     68.09 o 
  10   0  18        0.36       46.64     48.70 o 
  11   0  18        0.04       50.55     47.31 o 
  12   0  18       51.84      135.76     68.31 o 
   1   1  18      373.94      377.19     30.03 o 
   2   1  18      537.88      505.51     34.51 o 
   3   1  18       12.52       11.34      8.09 o 
   4   1  18      507.72      608.10     38.22 o 
   5   1  18       95.96       97.28     11.78 o 
   6   1  18        0.48       -3.62      3.74 o 
   7   1  18      241.83      280.09     25.49 o 
   8   1  18      234.74      234.87     23.54 o 
   9   1  18       76.79       74.22     16.74 o 
  10   1  18      192.16      153.18     36.19 o 
  11   1  18       26.01       29.34     21.81 o 
  12   1  18       33.79       28.75     42.44 o 
   0   2  18        2.22       -0.47      5.90 o 
   1   2  18       51.41       44.01      9.58 o 
   2   2  18      805.63      844.30     48.14 o 
   3   2  18        0.61        7.42      7.89 o 
   4   2  18      152.50      146.27     26.48 o 
   5   2  18       22.24       22.51      7.46 o 
   6   2  18       66.17       48.51      7.77 o 
   7   2  18        0.12       -5.73      5.72 o 
   8   2  18      230.44      277.64     33.38 o 
   9   2  18      264.37      321.51     45.66 o 
  10   2  18      313.07      340.19     57.23 o 
  11   2  18       11.64       -2.20     13.11 o 
  12   2  18       35.78       17.33     18.01 o 
   1   3  18       48.58       25.91     10.23 o 
   2   3  18       26.21       44.98      8.38 o 
   3   3  18       53.54      106.15     15.42 o 
   4   3  18        7.55        3.60     15.81 o 
   5   3  18        0.76        0.18      6.90 o 
   6   3  18      111.85      171.94     23.33 o 
   7   3  18       61.91       31.87     17.06 o 
   8   3  18       72.77       75.08     19.37 o 
   9   3  18       50.61       95.73     20.49 o 
  10   3  18       24.11       57.31     22.64 o 
  11   3  18       25.07       30.08     18.91 o 
   0   4  18      863.91      797.10     70.31 o 
   1   4  18        6.41        3.29      3.21 o 
   2   4  18      285.59      257.73     23.65 o 
   3   4  18       17.00       13.60      5.73 o 
   4   4  18      158.60      116.37     16.80 o 
   5   4  18        4.31       12.04     11.06 o 
   6   4  18      225.84      236.20     28.93 o 
   7   4  18       10.60       -8.93      8.19 o 
   8   4  18        1.52        4.48     10.79 o 
   9   4  18       29.85       97.23     29.92 o 
  10   4  18        2.54        9.28     15.50 o 
   1   5  18       37.19       49.33     12.71 o 
   2   5  18      199.45      184.78     21.16 o 
   3   5  18      494.35      543.50     45.06 o 
   4   5  18       30.42       27.46     15.01 o 
   5   5  18       13.80       15.67     10.71 o 
   6   5  18        7.30        4.23     14.91 o 
   7   5  18       53.89       53.37     18.16 o 
   8   5  18        4.47        4.98     13.27 o 
   9   5  18       33.20       21.04     18.89 o 
   0   6  18      297.68      314.16     49.33 o 
   1   6  18        1.04       -0.82     14.21 o 
   2   6  18       57.15       25.02     18.35 o 
   3   6  18       12.13       11.97     14.12 o 
   4   6  18        3.31       13.79     12.84 o 
   5   6  18        3.96       -1.06     18.12 o 
   6   6  18        9.53       20.53     17.76 o 
   7   6  18        0.67       -5.68     12.10 o 
   8   6  18       43.98       33.51     22.70 o 
   1   7  18        1.51       20.04     24.24 o 
   2   7  18       34.46       -1.61      6.78 o 
   3   7  18        3.04       12.32     11.42 o 
   4   7  18        5.34        1.46      9.62 o 
   5   7  18        0.71        1.58     12.99 o 
   6   7  18        2.33       19.85     13.91 o 
   0   8  18        0.31        6.38     15.37 o 
   1   1  19      219.92      240.38     24.72 o 
   2   1  19        5.50        9.84      5.01 o 
   3   1  19        6.14       11.83      7.19 o 
   4   1  19      125.86      113.08     15.56 o 
   5   1  19       17.42       15.78      6.53 o 
   6   1  19        7.19        8.28      3.81 o 
   7   1  19       78.19       72.40     12.40 o 
   8   1  19        0.38       -0.15      5.32 o 
   9   1  19      257.74      270.03     43.10 o 
  10   1  19        0.93       20.08     15.23 o 
  11   1  19       15.03       15.48     25.42 o 
  12   1  19        8.16      -24.10     30.32 o 
   0   2  19      592.52      627.39     55.24 o 
   1   2  19        0.36       11.39      2.90 o 
   2   2  19       45.72       39.68      8.71 o 
   3   2  19       34.43       24.42      5.54 o 
   4   2  19       58.64       54.80      9.84 o 
   5   2  19       75.03       72.55     14.10 o 
   6   2  19        0.37        9.16      7.03 o 
   7   2  19      296.14      260.72     31.70 o 
   8   2  19       19.95        5.10      9.69 o 
   9   2  19       12.03       25.34     14.83 o 
  10   2  19      181.76      170.01     34.38 o 
  11   2  19       33.41       43.77     46.09 o 
   1   3  19      153.24      142.27     19.32 o 
   2   3  19        8.96        7.24      5.96 o 
   3   3  19       26.56       18.15      9.64 o 
   4   3  19       26.02       34.10     10.89 o 
   5   3  19        6.68       -7.72      6.34 o 
   6   3  19      338.27      377.80     34.27 o 
   7   3  19       10.74       -0.63     11.66 o 
   8   3  19      137.17      141.28     37.83 o 
   9   3  19       17.06        6.71      4.81 o 
  10   3  19       13.53       -1.12     12.72 o 
  11   3  19        0.96       23.63     13.43 o 
   0   4  19     2025.61     1973.30    101.50 o 
   1   4  19      329.41      362.40     29.69 o 
   2   4  19      475.76      450.55     33.85 o 
   3   4  19       36.84       34.26      8.52 o 
   4   4  19        0.73        0.88      9.46 o 
   5   4  19       17.26       17.64     14.72 o 
   6   4  19      360.65      374.68     36.24 o 
   7   4  19       19.06       10.70     11.11 o 
   8   4  19       42.43       22.03     14.83 o 
   9   4  19       17.63       20.52     17.42 o 
  10   4  19        9.00      -15.95     14.15 o 
   1   5  19        2.83       -0.02      6.43 o 
   2   5  19       30.49       14.59      8.82 o 
   3   5  19       35.25        1.39      7.63 o 
   4   5  19       30.45       24.32     12.15 o 
   5   5  19       13.65       12.38      7.83 o 
   6   5  19        5.86       -7.63      9.54 o 
   7   5  19        0.06       -9.73     12.02 o 
   8   5  19        1.97        1.51     24.27 o 
   9   5  19        8.73        4.79     22.33 o 
   0   6  19       67.44       80.39     23.08 o 
   1   6  19        7.58       11.02     13.27 o 
   2   6  19        8.57       14.06     11.23 o 
   3   6  19       17.72       13.07     14.79 o 
   4   6  19        0.20       -5.67     14.99 o 
   5   6  19       30.60       39.60     14.42 o 
   6   6  19        0.52        9.24     15.03 o 
   7   6  19        5.43       17.04     31.46 o 
   1   7  19       53.76       53.16     23.63 o 
   2   7  19      123.63      141.64     31.47 o 
   3   7  19      425.38      486.55     57.03 o 
   4   7  19        0.14       -1.65     24.06 o 
   5   7  19        0.49        9.09     11.87 o 
   0   0  20        6.29      251.78     56.53 o 
   1   0  20       34.87       47.21     16.21 o 
   2   0  20      115.96      115.95     24.74 o 
   3   0  20      235.19      239.18     40.01 o 
   4   0  20        9.04        7.49      4.54 o 
   5   0  20       45.66       60.80     15.51 o 
   6   0  20       11.82        4.59      4.44 o 
   7   0  20       51.93       41.73     10.42 o 
   8   0  20      102.66       92.89     36.82 o 
   9   0  20      184.61      266.34     62.51 o 
  10   0  20       69.44       60.24     26.99 o 
  11   0  20       30.88       13.08     22.00 o 
   1   1  20        5.25        4.92      6.22 o 
   2   1  20       34.12       51.46     10.49 o 
   3   1  20       86.53       63.44     13.82 o 
   4   1  20      106.57       90.44     14.01 o 
   5   1  20       29.70       21.46      5.53 o 
   6   1  20       42.01       49.10      8.52 o 
   7   1  20        7.57        0.50      4.39 o 
   8   1  20       34.15       34.97      9.54 o 
   9   1  20       51.88       23.73     17.32 o 
  10   1  20        7.12       -9.04     19.95 o 
  11   1  20       65.96       28.15     28.49 o 
   0   2  20       25.01        5.76     11.80 o 
   1   2  20      825.80      837.47     50.98 o 
   2   2  20       81.37       55.35     14.47 o 
   3   2  20      242.32      225.28     23.24 o 
   4   2  20       72.99       52.57      9.65 o 
   5   2  20        0.68       -3.76      5.00 o 
   6   2  20        0.11      -16.27     12.51 o 
   7   2  20       44.93       31.41     14.68 o 
   8   2  20       17.65       33.16     15.38 o 
   9   2  20       57.65       78.62     25.43 o 
  10   2  20        2.97        1.48     32.01 o 
  11   2  20       13.44        6.30     12.28 o 
   1   3  20      178.09      175.24     20.84 o 
   2   3  20       75.18       51.34     11.39 o 
   3   3  20       41.45       23.28     16.71 o 
   4   3  20       39.59       26.94      8.83 o 
   5   3  20       13.43       16.62      9.25 o 
   6   3  20        0.58        0.28      9.14 o 
   7   3  20       66.26       73.81     19.67 o 
   8   3  20       19.52        5.90     18.70 o 
   9   3  20        1.80       10.61      8.88 o 
  10   3  20        0.70       -8.19      8.17 o 
   0   4  20      576.80      564.09     55.24 o 
   1   4  20       36.59       35.91     10.36 o 
   2   4  20      473.94      516.07     37.86 o 
   3   4  20        4.95        1.82      6.26 o 
   4   4  20       35.58       70.09     17.16 o 
   5   4  20       72.08       92.37     19.14 o 
   6   4  20       63.92       52.72     14.90 o 
   7   4  20       21.27       15.87     14.10 o 
   8   4  20       62.80       51.52     15.42 o 
   9   4  20       16.79       11.08     13.60 o 
   1   5  20        0.21       -5.08      9.11 o 
   2   5  20       98.46      120.19     25.17 o 
   3   5  20        9.08        7.48      8.90 o 
   4   5  20      141.29      183.03     31.95 o 
   5   5  20        1.80       18.15     10.55 o 
   6   5  20        6.98       11.65      9.04 o 
   7   5  20        0.40        2.65     12.13 o 
   8   5  20        6.70       -1.50      8.75 o 
   0   6  20        0.59       -0.53      8.74 o 
   1   6  20       38.04       31.01     15.31 o 
   2   6  20        1.15       29.72     14.74 o 
   3   6  20        0.00        0.06     33.77 o 
   4   6  20        4.64       13.78     26.78 o 
   5   6  20        7.93      -14.41     17.15 o 
   6   6  20       22.36       54.08     23.52 o 
   1   7  20       52.91        2.92     15.77 o 
   2   7  20       15.62       -5.38     10.02 o 
   3   7  20       26.86       -1.11     17.79 o 
   1   1  21      204.80      195.49     25.01 o 
   2   1  21       12.14        7.95      5.17 o 
   3   1  21       68.93       56.80     18.30 o 
   4   1  21        7.16        5.55      8.26 o 
   5   1  21       30.67       30.00      7.71 o 
   6   1  21       12.91        5.36      5.42 o 
   7   1  21        2.34        2.77      8.51 o 
   8   1  21       27.61       17.09      9.61 o 
   9   1  21       23.18        5.35     11.24 o 
  10   1  21        0.05       -5.26      7.91 o 
  11   1  21       49.24       82.19     34.94 o 
   0   2  21       46.73       48.27     16.32 o 
   1   2  21      198.01      246.87     27.11 o 
   2   2  21      180.15      190.98     24.62 o 
   3   2  21        3.60       15.99      8.50 o 
   4   2  21       79.54       86.11     13.53 o 
   5   2  21       15.76        4.08      6.45 o 
   6   2  21       55.49       43.02     12.58 o 
   7   2  21        0.20       -0.44      5.19 o 
   8   2  21       44.30       30.61     14.27 o 
   9   2  21        1.70       17.02      8.82 o 
  10   2  21        0.20       13.00     13.25 o 
   1   3  21        0.40        4.54      6.28 o 
   2   3  21      103.85       45.60     22.57 o 
   3   3  21       15.17       36.57     15.49 o 
   4   3  21        1.39        2.39      7.86 o 
   5   3  21        6.35      -13.03     12.96 o 
   6   3  21      112.70       88.79     21.55 o 
   7   3  21       21.19       14.92      9.46 o 
   8   3  21        2.36        7.06      6.29 o 
   9   3  21       37.65       13.67     19.46 o 
  10   3  21      126.38      205.78     43.93 o 
   0   4  21        9.83       16.48      9.74 o 
   1   4  21        1.02        3.14     13.77 o 
   2   4  21        0.57       -0.01      3.84 o 
   3   4  21       58.27       28.37     17.42 o 
   4   4  21        9.01       13.23      7.93 o 
   5   4  21        1.00        1.67      9.20 o 
   6   4  21       35.40       22.40     17.15 o 
   7   4  21        7.69        2.94      8.35 o 
   8   4  21        0.06       13.31      7.25 o 
   9   4  21        4.46      -28.41     18.94 o 
   1   5  21        3.46       13.67     10.43 o 
   2   5  21      126.36       69.60     26.62 o 
   3   5  21        1.68      -14.59     11.69 o 
   4   5  21      122.58      125.72     25.00 o 
   5   5  21       18.85        8.95     10.48 o 
   6   5  21        0.12       18.46     11.74 o 
   7   5  21        4.43        3.63      6.07 o 
   0   6  21       32.03       50.68     42.06 o 
   1   6  21        0.89        2.17     20.43 o 
   2   6  21       57.00       55.25     18.19 o 
   3   6  21        0.00       33.71     12.46 o 
   4   6  21        3.81        0.57      3.45 o 
   5   6  21        0.09        0.30      8.48 o 
   1   7  21       24.00       14.40     30.04 o 
   0   0  22      606.46     1083.54    118.86 o 
   1   0  22      381.46      438.14     51.64 o 
   2   0  22      202.43      257.47     39.43 o 
   3   0  22       18.98        7.08     20.95 o 
   4   0  22        0.12        3.22     10.59 o 
   5   0  22        0.38       15.31      8.10 o 
   6   0  22        2.86        3.21      4.12 o 
   7   0  22      168.90      212.42     59.23 o 
   8   0  22       40.56       79.83     36.07 o 
   9   0  22       94.33      146.00     49.20 o 
  10   0  22       20.47        9.12     43.68 o 
   1   1  22      112.57      111.21     19.13 o 
   2   1  22      179.97      185.32     24.84 o 
   3   1  22        0.02       -6.16      5.87 o 
   4   1  22      142.42      192.70     24.30 o 
   5   1  22       17.26       21.83      9.32 o 
   6   1  22        6.73       22.36     12.77 o 
   7   1  22      156.12      191.72     28.17 o 
   8   1  22       15.41       15.48     10.47 o 
   9   1  22        7.22       -9.52     11.25 o 
  10   1  22        2.12      -10.24      9.20 o 
   0   2  22      219.76      281.66     40.48 o 
   1   2  22       75.49       62.60     13.71 o 
   2   2  22      194.99      214.72     27.30 o 
   3   2  22        0.15        6.38      5.67 o 
   4   2  22       51.42       63.91     12.22 o 
   5   2  22       10.75       -6.18     12.42 o 
   6   2  22       75.73       95.87     22.32 o 
   7   2  22       49.82       41.39     11.95 o 
   8   2  22        1.65       -3.15     14.24 o 
   9   2  22       37.89       36.34     14.41 o 
  10   2  22        0.09      -26.96     26.11 o 
   1   3  22       16.32        9.09     10.20 o 
   2   3  22       94.33      118.91     20.38 o 
   3   3  22       16.76       10.10      8.49 o 
   4   3  22      219.45      269.57     36.86 o 
   5   3  22      119.39      187.57     33.33 o 
   6   3  22       17.50       19.61     11.17 o 
   7   3  22       17.62        5.74      9.00 o 
   8   3  22        4.30       29.02     19.34 o 
   9   3  22       14.58       31.20     13.67 o 
   0   4  22      172.13      167.42     36.36 o 
   1   4  22        3.81       -4.69      7.52 o 
   2   4  22        5.38        9.85      8.36 o 
   3   4  22        8.67        1.22     11.15 o 
   4   4  22        0.86        7.32     12.86 o 
   5   4  22       10.85        7.57     10.71 o 
   6   4  22        7.70        2.70      6.36 o 
   7   4  22       22.64        3.83     18.09 o 
   8   4  22       48.91       71.36     23.42 o 
   1   5  22        4.26        0.17     15.82 o 
   2   5  22        2.69       14.31     12.67 o 
   3   5  22        3.96        5.59      7.35 o 
   4   5  22       92.33      120.59     26.98 o 
   5   5  22        0.22        3.77     16.61 o 
   6   5  22        6.28        3.65     11.15 o 
   7   5  22        8.17       22.09     24.31 o 
   0   6  22       30.09       33.11     22.88 o 
   1   6  22       25.05       14.92     21.84 o 
   2   6  22        0.30       12.20     11.01 o 
   3   6  22        4.93        7.61      7.42 o 
   4   6  22       29.91        4.27     10.32 o 
   1   1  23      120.52      131.66     19.64 o 
   2   1  23       63.34       84.50     17.36 o 
   3   1  23        9.52        5.35      8.47 o 
   4   1  23        7.59       12.50      5.95 o 
   5   1  23        4.65        5.04      6.60 o 
   6   1  23       26.67       38.62     12.62 o 
   7   1  23       71.08       81.33     23.31 o 
   8   1  23       15.37        4.28     12.88 o 
   9   1  23       57.80       25.57     17.48 o 
   0   2  23     1609.70     1838.42    125.21 o 
   1   2  23        1.63       -4.43      5.79 o 
   2   2  23      377.12      388.51     37.49 o 
   3   2  23        0.71       -3.35      4.32 o 
   4   2  23        3.08        8.20      7.91 o 
   5   2  23       90.74       89.52     21.56 o 
   6   2  23      182.18      177.55     29.76 o 
   7   2  23       25.08       19.04      9.11 o 
   8   2  23       21.56       44.72     10.32 o 
   9   2  23       44.81       -1.42     21.32 o 
   1   3  23       32.15       30.37     13.41 o 
   2   3  23      361.69      385.68     40.41 o 
   3   3  23        4.29        7.23      7.89 o 
   4   3  23       16.65        1.71      7.01 o 
   5   3  23       15.11       16.59     15.77 o 
   6   3  23        0.89       -1.74     13.41 o 
   7   3  23       43.81       50.31     20.72 o 
   8   3  23      203.26      236.42     40.49 o 
   0   4  23      165.71      190.98     40.85 o 
   1   4  23       87.95       64.68     18.10 o 
   2   4  23        6.44        5.52      8.61 o 
   3   4  23        6.16        9.33      9.57 o 
   4   4  23        1.60       -5.89      8.48 o 
   5   4  23       17.23       10.91     13.91 o 
   6   4  23        0.09        6.87      5.65 o 
   7   4  23        2.28       10.56     18.08 o 
   1   5  23       92.74       47.38     22.81 o 
   2   5  23       22.24        2.89     10.26 o 
   3   5  23       11.97        1.31      7.10 o 
   4   5  23       68.69       30.17     18.99 o 
   5   5  23       15.91        2.28     20.50 o 
   6   5  23        1.28        2.63     10.46 o 
   0   6  23       64.49       33.84     36.43 o 
   1   6  23        0.78      -14.99     21.40 o 
   2   6  23        7.52       -0.06     11.69 o 
   3   6  23       38.32        6.72     14.06 o 
   0   0  24      572.72      670.23     97.20 o 
   1   0  24      210.00      256.26     43.15 o 
   2   0  24       11.33        4.35      4.24 o 
   3   0  24       24.13        7.09     16.18 o 
   4   0  24       97.17      114.93     25.17 o 
   5   0  24        2.26       -3.09      9.39 o 
   6   0  24       32.42       16.58     19.23 o 
   7   0  24       40.64       19.28     10.59 o 
   8   0  24        7.24        1.83     16.20 o 
   9   0  24       18.88       47.22     46.73 o 
   1   1  24       68.04       96.57     17.40 o 
   2   1  24        0.23       10.49     10.60 o 
   3   1  24       62.33       70.55     14.29 o 
   4   1  24        8.11        0.49      4.40 o 
   5   1  24       58.53       67.67     16.89 o 
   6   1  24        1.30        1.91      6.65 o 
   7   1  24       49.63       72.56     22.46 o 
   8   1  24        0.26       10.24     16.74 o 
   9   1  24        0.52        0.81      7.82 o 
   0   2  24      462.38      610.52     74.13 o 
   1   2  24        5.98       17.75      4.64 o 
   2   2  24      100.62       71.81     16.24 o 
   3   2  24       70.64      108.82     18.41 o 
   4   2  24       43.86       48.33     15.25 o 
   5   2  24        1.98      -10.05     10.01 o 
   6   2  24       16.12       -0.39      7.75 o 
   7   2  24        0.11        2.36     16.40 o 
   8   2  24        0.99       -0.64     16.19 o 
   1   3  24       47.09       51.74     15.41 o 
   2   3  24        1.63        5.82     10.71 o 
   3   3  24        1.75        3.40      9.85 o 
   4   3  24        8.38      -17.58     11.72 o 
   5   3  24       44.95       21.79     12.33 o 
   6   3  24       29.27       32.90     14.53 o 
   7   3  24        0.91       -7.27     15.68 o 
   0   4  24       34.47       46.93     20.83 o 
   1   4  24        4.16        6.50      8.01 o 
   2   4  24        1.26        0.18      4.04 o 
   3   4  24       12.10       12.74     20.61 o 
   4   4  24       13.41       19.32      8.96 o 
   5   4  24      136.39      172.23     29.06 o 
   6   4  24        4.46       13.62      9.93 o 
   1   5  24       12.23        9.07     19.60 o 
   2   5  24        8.22       11.67     12.16 o 
   3   5  24       58.50       77.15     19.58 o 
   4   5  24        0.02      -21.77     15.25 o 
   1   1  25       98.14      118.92     20.38 o 
   2   1  25       17.51       28.84     10.50 o 
   3   1  25       83.26      104.35     19.31 o 
   4   1  25       18.98        9.00     20.65 o 
   5   1  25        6.55       32.65     10.97 o 
   6   1  25        1.90       -0.47     12.10 o 
   7   1  25       40.63       44.80     15.37 o 
   8   1  25        7.03       -3.05      8.76 o 
   0   2  25      142.42      124.89     31.01 o 
   1   2  25        0.03        3.80      6.86 o 
   2   2  25        6.78       18.13      8.49 o 
   3   2  25        5.96       11.32     13.70 o 
   4   2  25        0.27        9.69      8.83 o 
   5   2  25       10.80       -1.76      9.85 o 
   6   2  25       16.16       26.52     13.20 o 
   7   2  25       80.73      125.56     28.98 o 
   1   3  25      154.70      149.66     26.27 o 
   2   3  25       16.38       13.22      9.60 o 
   3   3  25       45.08       26.64     14.70 o 
   4   3  25       11.59        3.48      7.93 o 
   5   3  25        6.49       14.02     22.38 o 
   6   3  25       18.38        5.83     16.55 o 
   0   4  25       18.79       54.22     32.43 o 
   1   4  25       92.77      108.36     23.05 o 
   2   4  25        7.24        9.99      5.87 o 
   3   4  25        7.13      -19.82     13.22 o 
   4   4  25       16.15        4.63      8.32 o 
   5   4  25        0.04       -6.48     10.53 o 
   1   5  25        5.82       -4.60     13.25 o 
   2   5  25        0.19      -15.68     17.34 o 
   0   0  26        2.80       -2.82     12.13 o 
   1   0  26       48.79       44.95     17.96 o 
   2   0  26      269.29      233.80     38.02 o 
   3   0  26       40.91       66.32     21.84 o 
   4   0  26      176.45      210.27     51.70 o 
   5   0  26        1.79      -36.89     40.98 o 
   6   0  26        0.10       -7.49     19.42 o 
   7   0  26       77.03      121.76     39.20 o 
   1   1  26      131.84      146.14     22.86 o 
   2   1  26       19.55        7.82      9.55 o 
   3   1  26        4.03        8.05     13.92 o 
   4   1  26        5.07        8.15     12.34 o 
   5   1  26        0.20        9.48     11.81 o 
   6   1  26        7.78      -11.37     13.20 o 
   7   1  26       34.92        7.64     20.26 o 
   0   2  26       98.80      154.23     34.13 o 
   1   2  26       15.76       19.18      8.88 o 
   2   2  26        5.56        1.77      8.74 o 
   3   2  26        3.54       -5.80      9.01 o 
   4   2  26        1.45        8.97     13.32 o 
   5   2  26       16.12       11.55     17.92 o 
   6   2  26        2.47        2.55     17.94 o 
   1   3  26        3.47        8.60     12.34 o 
   2   3  26        7.64        4.27     14.04 o 
   3   3  26        9.15       10.77     12.85 o 
   4   3  26        3.21        9.56      8.65 o 
   5   3  26        9.06       12.43     10.52 o 
   0   4  26       14.85       23.79     21.24 o 
   1   4  26        2.49       -4.62      7.08 o 
   2   4  26        0.37       11.11     16.69 o 
   3   4  26        0.04        1.91      6.63 o 
   1   1  27       18.41       14.06     12.55 o 
   2   1  27      151.53      162.42     24.19 o 
   3   1  27       75.75       93.12     19.93 o 
   4   1  27       10.99       -1.59     17.29 o 
   5   1  27        1.72        7.35     12.06 o 
   6   1  27        0.06       -6.04      7.73 o 
   0   2  27        7.20      -14.43     12.96 o 
   1   2  27        8.68        3.02      8.99 o 
   2   2  27        0.41      -11.00     10.51 o 
   3   2  27        6.78        0.99     16.20 o 
   4   2  27        0.63        3.23      8.83 o 
   5   2  27        6.15       45.48     15.76 o 
   1   3  27       59.46       53.86     13.17 o 
   2   3  27        9.37       27.66     13.60 o 
   3   3  27        2.50        8.55     12.84 o 
   4   3  27       20.08       23.92     12.75 o 
   0   0  28     1281.82     1623.73    164.41 o 
   1   0  28       94.00      112.64     30.17 o 
   2   0  28      309.14      323.46     49.64 o 
   3   0  28       26.99       16.27     17.26 o 
   4   0  28       26.02       22.17     31.44 o 
   1   1  28       71.63       75.42     13.75 o 
   2   1  28        0.17      -12.96     12.21 o 
   3   1  28       22.91       25.00     17.10 o 
   4   1  28       17.31       11.43     11.36 o 
   0   2  28        1.66        7.80     12.50 o 
   1   2  28        0.50        2.20      9.02 o 
   2   2  28        1.08       -1.57     13.62 o 
   3   2  28        1.54        1.72     20.76 o 
   1   1  29       44.74       62.14     17.12 o 
                                                 
